# Supplementary material for: Emergence of carbapenemase-producing Escherichia coli in acute care hospitals in 32 European countries (the CCRE survey): a prospective, multicentre, cross-sectional, epidemiological, microbiological, and genomic surveillance study
Source: Lancet Microbe. 2026 Jun;7(6):None. doi: 10.1016/j.lanmic.2025.101321 (PMC13259978; doi:10.1016/j.lanmic.2025.101321)
Supplement: Supplementary appendix 2 [file mmc2.xlsx]

## Sheet: Sheet1
Sample name	Sequencing ID	Run accession	Isolate type	Possible duplicate (removed in SNP analysis)	Country of origin	Hospital code (CCRE survey)	Hospital code (EuSCAPE/CCRE survey)	NUTS-2 region	latitude	longitude	day	month	year	Type of specimen	Type of clinical specimen	Carbapenem(s) used for classification	Interpretation guideline used	MIC_Ertapenem	MIC_Imipenem	MIC_Meropenem	Zone diameter_Ertapenem	Zone diameter_Imipenem	Zone diameter_Meropenem	S/I/R (PHAS interpretation)_Ertapenem	S/I/R (PHAS interpretation)_Imipenem	S/I/R (PHAS interpretation)_Meropenem	ST (Enterobase)	cgST (Enterobase)	Phylogroup (Clermontyping)	BETA-LACTAM	CEPHALOSPORIN	CEPHALOSPORIN (curated)	ESBL (curated)	AmpC (curated)	CARBAPENEM (curated)	QUINOLONE	AMIKACIN/KANAMYCIN/QUINOLONE/TOBRAMYCIN	AMPICILLIN/CHLORAMPHENICOL/QUINOLONE/RIFAMPIN/TETRACYCLINE	GENTAMICIN	AMIKACIN/KANAMYCIN	KANAMYCIN	AMINOGLYCOSIDE	GENTAMICIN/KANAMYCIN/TOBRAMYCIN	AMIKACIN/GENTAMICIN/KANAMYCIN/TOBRAMYCIN	APRAMYCIN/GENTAMICIN/TOBRAMYCIN	HYGROMYCIN	STREPTOMYCIN	AMIKACIN/KANAMYCIN/TOBRAMYCIN	COLISTIN
AT01_R01	35876_1_15	ERR7734615	Carbapenem-R/I	-	Austria	AT01	256	AT31	48.3036	14.29359999999997	6	5	2019	Clinical sample	Urine	Meropenem	EUCAST			1	16	21	21	R	I	S	701	188689	D	blaEC;blaTEM-1	none	none			blaOXA-48	gyrA_S83L;qnrS1	none	none	none	none	none	none	none	none	none	none	aadA1;aadA2;aph(3'')-Ib;aph(6)-Id	none	none
AT01_S01	35876_1_33	ERR7734633	Carbapenem-S	-	Austria	AT01	256	AT31	48.3036	14.29359999999997	6	5	2019	Clinical sample	Urine	Meropenem	EUCAST			<=0.125	31	26	30	S	S	S	73	188171	B2	blaSHV-1	blaEC-5	none			none	none	none	none	none	none	none	none	none	none	none	none	none	none	none
AT02_R01	35876_1_35	ERR7734635	Carbapenem-R/I	-	Austria	AT02	9	AT13	48.2245	16.348899999999958	3	4	2019	Clinical sample	Lower respiratory tract specimens	Meropenem	EUCAST			1	17	21		R	I	S	38	188172	D	blaEC;blaTEM	blaCTX-M-15	blaCTX-M-15	CTX-M-15		blaOXA-48	gyrA_S83A;qnrS1	none	none	aac(3)-IId	none	none	none	none	none	none	none	aadA5;aph(3'')-Ib;aph(6)-Id	none	none
AT02_R02	35876_1_37	ERR7734637	Carbapenem-R/I	-	Austria	AT02	9	AT13	48.2245	16.348899999999958	29	6	2019	Clinical sample	Urine	Meropenem	EUCAST			0.25	17	21		R	I	S	224	188183	B1	blaEC	blaCTX-M-27	blaCTX-M-27	CTX-M-27		blaOXA-48	gyrA_D87N;gyrA_S83L;parC_S80I;parE_S458A;qepA4	none	none	none	none	none	none	none	none	none	none	aadA2	none	none
AT02_S01	35876_2_164	ERR7735141	Carbapenem-S	-	Austria	AT02	9	AT13	48.2245	16.348899999999958	3	4	2019	Clinical sample	Lower respiratory tract specimens	Meropenem	EUCAST			<0.125	30	31		S	S	S	12	188189	B2	blaEC;blaTEM-1	none	none			none	none	none	none	none	none	none	none	none	none	none	none	none	none	none
AT02_S02	35876_2_166	ERR7735143	Carbapenem-S	-	Austria	AT02	9	AT13	48.2245	16.348899999999958	30	6	2019	Clinical sample	Urine	Meropenem	EUCAST			<0.125	31	27		S	S	S	141	188185	B2	blaEC	none	none			none	none	none	marR_S3N	none	none	none	none	none	none	none	none	none	none	none
AT04_R03	35876_2_174	ERR7735151	Carbapenem-R/I	-	Austria	AT04	156	AT31	47.8067	13.032199999999989	1	7	2019	Screening sample	Other	Ertapenem, Imipenem, Meropenem	EUCAST			16	17	17		R	I	R	349	188188	D	blaEC;blaTEM-1	blaCMY-4;blaOXA-10	blaCMY-4		CMY-4	blaNDM-1	none	none	none	armA	aph(3')-VI	none	none	none	none	none	none	aadA1;aph(3'')-Ib;aph(6)-Id	none	none
AT04_S03	35876_2_304	ERR7735281	Carbapenem-S	-	Austria	AT04	156	AT31	47.8067	13.032199999999989	4	7	2019	Clinical sample	Wound swabs	Ertapenem, Imipenem, Meropenem	EUCAST			<0.125	31	29		S	S	S	73	188198	B2	none	blaEC-5	none			none	none	none	none	none	none	none	none	none	none	none	none	none	none	none
AT05_R01	35876_2_324	ERR7735301	Carbapenem-R/I	-	Austria	AT05	150	AT21	46.6378	14.305499999999938	16	4	2019	Clinical sample	Urine	Ertapenem, Imipenem, Meropenem	EUCAST			2	6	26		R	S	S	131	188205	B2	blaEC	blaCTX-M-15	blaCTX-M-15	CTX-M-15		none	gyrA_D87N;gyrA_S83L;parC_E84V;parC_S80I;parE_I529L	none	none	none	none	none	none	none	none	none	none	none	none	none
AT05_S01	35876_2_326	ERR7735303	Carbapenem-S	-	Austria	AT05	150	AT21	46.6378	14.305499999999938	16	4	2019	Clinical sample	Urine	Ertapenem, Imipenem, Meropenem	EUCAST			<=0.125	34	29		S	S	S	95	188203	B2	blaEC	none	none			none	none	none	marR_S3N	none	none	none	none	none	none	none	none	none	none	none
BE05_R02	37822_2_252	ERR8772465	Carbapenem-R/I	-	Belgium	BE05	271	BE23	51.0617	3.7213799999999537	16	10	2019	Clinical sample	Urine	Ertapenem	EUCAST	2	4	0.5	18		20	R	I	S	8186	188392	B2	blaEC	none	none			blaOXA-48	parE_D475E	none	none	none	none	none	none	none	none	none	none	none	none	none
BE05_R03	37822_2_254	ERR8772466	Carbapenem-R/I	-	Belgium	BE05	271	BE23	51.0617	3.7213799999999537	23	5	2019	Clinical sample	Urine	Ertapenem	EUCAST				21		23	R	Missing	S	5229	188395	B1	blaEC;blaTEM-1	none	none			none	gyrA_D87N;gyrA_S83L;parC_S80I;qnrS1	none	none	aac(3)-IId	none	aph(3')-Ia	none	none	none	none	none	aadA1;aadA2	none	none
BE05_S02	37822_2_276	ERR8772469	Carbapenem-S	-	Belgium	BE05	271	BE23	51.0617	3.7213799999999537	17	10	2019	Clinical sample	Lower respiratory tract specimens	Unknown	EUCAST				27		29	S	Missing	S	405	188396	D	blaEC	blaCTX-M-15	blaCTX-M-15	CTX-M-15		none	gyrA_D87N;gyrA_S83L;parC_S80I;parE_S458A	none	none	aac(3)-IIe	none	none	none	none	none	none	none	aadA5;aph(3'')-Ib;aph(6)-Id	none	none
BE05_S03	37822_2_278	ERR8772470	Carbapenem-S	-	Belgium	BE05	271	BE23	51.0617	3.7213799999999537	23	5	2019	Clinical sample	Urine	Unknown	EUCAST				34		32	S	Missing	S	390	188419	B2	blaEC	none	none			none	none	none	marR_S3N	none	none	none	none	none	none	none	none	none	none	none
BE05_S04	37822_2_280	ERR8772471	Carbapenem-S	-	Belgium	BE05	271	BE23	51.0617	3.7213799999999537	31	5	2019	Clinical sample	Unknown	Unknown	EUCAST				37		35	S	Missing	S	450	188420	A	blaEC	none	none			none	none	none	none	none	none	none	none	none	none	none	none	none	none	none
BE06_R02	37822_2_284	ERR8772473	Carbapenem-R/I	-	Belgium	BE06	234	BE23	51.05	3.71667	14	7	2019	Clinical sample	Urine	Unknown	EUCAST	2	0.5	0.25	21		23	R	S	S	38	188397	D	blaEC	blaCTX-M-27	blaCTX-M-27	CTX-M-27		blaOXA-244	none	none	none	none	none	none	none	none	none	none	none	none	none	none
BE06_S02	37822_2_288	ERR8772475	Carbapenem-S	-	Belgium	BE06	234	BE23	51.05	3.71667	16	7	2019	Clinical sample	Urine	Unknown	EUCAST				36		35	S	Missing	S	73	188401	B2	none	blaEC-5	none			none	none	none	none	none	none	none	none	none	none	none	none	none	none	none
BE08_R01	37822_2_312	ERR8772479	Carbapenem-R/I	-	Belgium	BE08	233	BE24	50.879202	4.7011675	12	5	2019	Clinical sample	Urine	Unknown	EUCAST	1	1	0.5	19		21	R	S	S	88	188406	C	blaEC;blaTEM-1	none	none			blaOXA-48	gyrA_D87N;gyrA_S83L;parC_S80I	none	none	none	none	aph(3')-Ia	none	none	none	none	none	aadA1	none	none
BE08_S01	37822_2_346	ERR8772488	Carbapenem-S	-	Belgium	BE08	233	BE24	50.879202	4.7011675	12	5	2019	Clinical sample	Urine	Unknown	EUCAST				35		28	S	Missing	S	131	188402	B2	blaEC	none	none			none	gyrA_S83L;parE_I529L	none	none	none	none	none	none	none	none	none	none	none	none	none
BE09_R02	37822_2_374	ERR8772494	Carbapenem-R/I	-	Belgium	BE09	58	BE10	50.8529	4.452250000000049	19	9	2019	Clinical sample	Other	Unknown	EUCAST	4	2	1	9		16	R	S	S	457	188399	F	none	none	none			blaOXA-48	none	none	none	none	none	none	none	none	none	none	none	none	none	none
BE09_S02	37822_2_384	ERR8772499	Carbapenem-S	-	Belgium	BE09	58	BE10	50.8529	4.452250000000049	9	10	2019	Clinical sample	Blood	Unknown	EUCAST				31		30	S	Missing	S	602	188407	B1	blaEC	none	none			none	none	none	none	none	none	none	none	none	none	none	none	none	none	none
BE11_R07	37775_1_378	ERR8772005	Carbapenem-R/I	-	Belgium	BE11	232	BE10	50.8852	4.309110000000032	23	8	2019	Clinical sample	Urine	Unknown	EUCAST	4	4	1	18		20	R	I	S	216	188336	A	blaEC	none	none			blaOXA-48	none	none	none	none	none	none	none	none	none	none	none	none	none	none
BE11_S02	37775_1_384	ERR8772011	Carbapenem-S	-	Belgium	BE11	232	BE10	50.8852	4.309110000000032	16	5	2019	Clinical sample	Blood	Unknown	EUCAST				36		33	S	Missing	S	12	188360	B2	blaEC;blaTEM-1	none	none			none	gyrA_S83L	none	none	none	none	none	none	none	none	none	none	aph(3'')-Ib;aph(6)-Id	none	none
BE11_S07	40328_2_162	ERR8773671	Carbapenem-S	-	Belgium	BE11	232	BE10	50.8852	4.309110000000032	10	8	2019	Clinical sample	Blood	Unknown	EUCAST				34		29	S	Missing	S	362	188552	D	blaEC;blaTEM-1	none	none			none	none	none	none	none	none	aph(3')-Ia	none	none	none	none	none	aph(3'')-Ib;aph(6)-Id	none	none
BE14_R05	37775_1_33	ERR8771660	Carbapenem-R/I	-	Belgium	BE14	304	BE32	50.425	4.486499999999978	31	5	2019	Clinical sample	Urine	Ertapenem	EUCAST	2	0.5	0.5	19		22	R	S	S	10	188323	A	blaEC;blaTEM-1	blaCTX-M-32	blaCTX-M-32	CTX-M-32		blaOXA-48	gyrA_D87N;gyrA_S83L;parC_S80R;parE_L416F;qnrS1	none	soxR_G121D	none	none	aph(3')-Ia	none	none	none	none	none	aph(3'')-Ib;aph(6)-Id	none	none
BE14_S04	37775_2_75	ERR8772086	Carbapenem-S	-	Belgium	BE14	304	BE32	50.425	4.486499999999978	17	5	2019	Clinical sample	Urine	Unknown	EUCAST				35		33	S	Missing	S	127	188393	B2	blaEC	none	none			none	none	none	marR_S3N	none	none	none	none	none	none	none	none	none	none	none
BE14_S05	37775_2_77	ERR8772088	Carbapenem-S	-	Belgium	BE14	304	BE32	50.425	4.486499999999978	30	5	2019	Clinical sample	Urine	Unknown	EUCAST				34		34	S	Missing	S	117	188383	G	blaEC;blaTEM-1	none	none			none	gyrA_S83L	none	none	none	none	none	none	none	none	none	none	aph(3'')-Ib;aph(6)-Id	none	none
BE19_R05	37822_2_128	ERR8772435	Carbapenem-R/I	-	Belgium	BE19	39	BE33	50.6451	5.573419999999942	27	6	2019	Clinical sample	Urine	Meropenem	EUCAST	8	4	8	13		12	R	I	I	131	188389	B2	blaEC;blaTEM-1	blaCMY-6;blaPER-3	blaCMY-6;blaPER-3	PER-3	CMY-6	blaNDM-1	parE_I529L	none	none	none	none	none	rmtC	none	none	none	none	none	aac(6')-Ib3	none
BE19_S05	37822_2_178	ERR8772444	Carbapenem-S	-	Belgium	BE19	39	BE33	50.6451	5.573419999999942	27	6	2019	Clinical sample	Urine	Unknown	EUCAST				32		30	S	Missing	S	9697	188390	B1	blaEC;blaTEM-1	none	none			none	gyrA_D87N;gyrA_S83L;parC_S80I	none	none	none	none	none	none	none	none	none	none	none	none	none
BE20_R04	37822_2_212	ERR8772453	Carbapenem-R/I	-	Belgium	BE20	300	BE32	50.4795	4.185269999999946	14	8	2019	Clinical sample	Wound swabs	Unknown	EUCAST	16	2	2	14		18	R	S	S	1485	188418	F	blaEC;blaTEM-1	none	none			blaOXA-48	gyrA_D87N;gyrA_S83L;parC_S80I	none	none	none	none	none	none	none	none	none	none	none	none	none
BE20_R05	37822_2_214	ERR8772454	Carbapenem-R/I	-	Belgium	BE20	300	BE32	50.4795	4.185269999999946	11	9	2019	Clinical sample	Wound swabs	Unknown	EUCAST	2	2	0.5	18		19	R	S	S	681	188386	B2	blaEC	none	none			blaOXA-48	parE_D475E	none	none	none	none	none	none	none	none	none	none	none	none	none
BE20_S04	37822_2_224	ERR8772459	Carbapenem-S	-	Belgium	BE20	300	BE32	50.4795	4.185269999999946	14	8	2019	Clinical sample	Urine	Unknown	EUCAST				35		32	S	Missing	S	131	188403	B2	blaEC;blaTEM-1	none	none			none	gyrA_D87N;gyrA_S83L;parC_E84V;parC_S80I;parE_I529L	none	none	none	none	none	none	none	none	none	none	aadA5;aph(3'')-Ib;aph(6)-Id	none	none
BE20_S05	37822_2_242	ERR8772460	Carbapenem-S	-	Belgium	BE20	300	BE32	50.4795	4.185269999999946	11	9	2019	Clinical sample	Urine	Unknown	EUCAST				31		29	S	Missing	S	141	188415	B2	blaEC	none	none			none	none	none	marR_S3N	none	none	none	none	none	none	none	none	none	none	none
BA01_S06	40328_1_67	ERR8773084	Carbapenem-S	-	Bosnia and Herzegovina	BA01	436	BA00	44.772	17.189899999999966	13	6	2019	Clinical sample	Lower respiratory tract specimens	Ertapenem, Imipenem, Meropenem	EUCAST	0.5	0.25	0.25				S	S	S	14	188518	B2	blaTEM-1	blaEC-5	none			none	none	none	marR_S3N	aac(3)-IId	none	none	none	none	none	none	none	none	none	none
BA01_S07	35876_1_290	ERR7734890	Carbapenem-S	-	Bosnia and Herzegovina	BA01	436	BA00	44.772	17.189899999999966	12	7	2019	Clinical sample	Blood	Ertapenem, Imipenem, Meropenem	EUCAST	0.5	0.25	0.25				S	S	S	131	188163	B2	blaEC	blaCTX-M-15;blaOXA-1	blaCTX-M-15	CTX-M-15		none	gyrA_D87N;gyrA_S83L;parC_E84V;parC_S80I;parE_I529L	aac(6')-Ib-cr5	none	aac(3)-IIe	none	none	none	none	none	none	none	none	none	none
BA01_S08	35876_1_294	ERR7734894	Carbapenem-S	-	Bosnia and Herzegovina	BA01	436	BA00	44.772	17.189899999999966	14	7	2019	Clinical sample	Urine	Ertapenem, Imipenem, Meropenem	EUCAST	0.5	0.25	0.25				S	S	S	73	188692	B2	blaTEM-1	blaEC-5	none			none	none	none	none	none	none	none	none	none	none	none	none	none	none	none
BG05_R06	37775_1_18	ERR8771645	Carbapenem-R/I	-	Bulgaria	BG05	448	BG41	42.6894	23.305200000000013	28	6	2019	Clinical sample	Catheter exit site	Ertapenem, Meropenem	EUCAST	>=8	4	32				R	I	R	2008	188582	B1	blaEC;blaTEM-1	blaCMY-4;blaCTX-M-15	blaCMY-4;blaCTX-M-15	CTX-M-15	CMY-4	blaNDM-1	qnrB9	none	none	none	none	none	none	none	none	none	none	aph(3'')-Ib;aph(6)-Id	aac(6')-Ib	none
BG05_R08	37775_2_86	ERR8772097	Carbapenem-R/I	-	Bulgaria	BG05	448	BG41	42.6894	23.305200000000013	7	7	2019	Clinical sample	Wound swabs	Ertapenem, Meropenem	EUCAST	>=8	4	32				R	I	R	95	188382	B2	blaEC	blaCMY-4;blaCTX-M-3	blaCMY-4;blaCTX-M-3	CTX-M-3	CMY-4	blaNDM-1;blaVIM-86	qnrB9	none	marR_S3N	armA	none	none	none	none	none	none	none	aadA1;aadA2	aac(6')-Il	none
BG05_S06	38089_1_13	ERR8772512	Carbapenem-S	-	Bulgaria	BG05	448	BG41	42.6894	23.305200000000013	30	6	2019	Clinical sample	Urine	Ertapenem, Meropenem	EUCAST	<=0.5	<=0.25	<=0.25				S	S	S	744	188409	A	blaEC;blaTEM-1	none	none			none	gyrA_D87N;gyrA_S83L;parC_A56T;parC_S80I	none	none	none	none	none	none	none	none	none	none	aph(3'')-Ib;aph(6)-Id	none	none
BG05_S08	37775_2_373	ERR8772421	Carbapenem-S	-	Bulgaria	BG05	448	BG41	42.6894	23.305200000000013	8	7	2019	Clinical sample	Catheter exit site	Ertapenem, Meropenem	EUCAST	<=0.5	<=0.25	<=0.25				S	S	S	131	188379	B2	blaEC	blaCTX-M-15;blaOXA-1	blaCTX-M-15	CTX-M-15		none	gyrA_D87N;gyrA_S83L;parC_E84V;parC_S80I;parE_I529L	aac(6')-Ib-cr5	none	aac(3)-IIe	none	none	none	none	none	none	none	aadA5	none	none
BG06_R05	37775_1_283	ERR8771910	Carbapenem-R/I	-	Bulgaria	BG06	449	BG41	42.6553	23.36469999999997	18	5	2019	Clinical sample	Aspirates	Ertapenem, Meropenem	EUCAST	>=8	4	64				R	I	R	354	188342	F	blaEC;blaTEM-1	blaCMY-4;blaCTX-M-15	blaCMY-4;blaCTX-M-15	CTX-M-15	CMY-4	blaNDM-1	gyrA_D87N;gyrA_S83L;parC_E84G;parC_S80I;parE_I355T	none	none	none	none	none	none	none	none	none	none	aph(3'')-Ib;aph(6)-Id	aac(6')-Ib	none
BG06_R06	37775_1_266	ERR8771893	Carbapenem-R/I	Yes	Bulgaria	BG06	449	BG41	42.6553	23.36469999999997	27	5	2019	Clinical sample	Lower respiratory tract specimens	Ertapenem, Meropenem	EUCAST	>=8	4	32				R	I	R	167	188318	A	blaEC;blaTEM-1	blaCMY-4;blaCTX-M-15	blaCMY-4;blaCTX-M-15	CTX-M-15	CMY-4	blaNDM-1	gyrA_D87N;gyrA_S83L;parC_S80I	none	none	none	none	none	none	none	none	none	none	aph(3'')-Ib;aph(6)-Id	aac(6')-Ib	none
BG06_R07	37775_2_30	ERR8772041	Carbapenem-R/I	-	Bulgaria	BG06	449	BG41	42.6553	23.36469999999997	27	5	2019	Clinical sample	Lower respiratory tract specimens	Ertapenem, Meropenem	EUCAST	>=8	4	8				R	I	I	167	188388	A	blaEC;blaTEM-1	none	none			blaNDM-1	gyrA_D87N;gyrA_S83L;parC_S80I	none	none	none	none	none	none	none	none	none	none	aph(3'')-Ib;aph(6)-Id	aac(6')-Ib	none
BG06_R08	37775_1_364	ERR8771991	Carbapenem-R/I	-	Bulgaria	BG06	449	BG41	42.6553	23.36469999999997	31	7	2019	Clinical sample	Urine	Ertapenem, Meropenem	EUCAST	>=8	4	32				R	I	R	12	188321	B2	blaEC;blaSHV-1;blaTEM-1	none	none			blaNDM-1	qnrA1	none	none	none	none	none	rmtC	none	none	none	none	aadA1;aadA5;aph(3'')-Ib;aph(6)-Id	none	none
BG06_R09	37775_2_62	ERR8772073	Carbapenem-R/I	-	Bulgaria	BG06	449	BG41	42.6553	23.36469999999997	19	8	2019	Clinical sample	Other	Ertapenem, Meropenem	EUCAST	>=8	<=1	4				R	S	I	156	188380	B1	blaEC;blaTEM-57	blaCTX-M-65	blaCTX-M-65	CTX-M-65		none	gyrA_D87Y;gyrA_S83L;parC_S80I;parE_S458A;qnrS1	none	soxS_A12S	none	none	aph(3')-Ia	none	none	none	aac(3)-IVa	aph(4)-Ia	none	none	none
BG06_S05	37775_1_272	ERR8771899	Carbapenem-S	-	Bulgaria	BG06	449	BG41	42.6553	23.36469999999997	13	5	2019	Clinical sample	Urine	Ertapenem, Meropenem	EUCAST	<=0.5	<=0.25	<=0.25				S	S	S	131	188339	B2	blaEC	blaCTX-M-15;blaOXA-1	blaCTX-M-15	CTX-M-15		none	gyrA_D87N;gyrA_S83L;parC_E84V;parC_S80I;parE_I529L	aac(6')-Ib-cr5	none	aac(3)-IIe	none	none	none	none	none	none	none	aadA5	none	none
BG06_S06	37775_1_360	ERR8771987	Carbapenem-S	-	Bulgaria	BG06	449	BG41	42.6553	23.36469999999997	29	5	2019	Clinical sample	Urine	Ertapenem, Meropenem	EUCAST	<=0.5	<=0.25	<=0.25				S	S	S	90	188328	C	blaEC	none	none			none	gyrA_D87N;gyrA_S83L;parC_S80I;parE_S458A	none	none	none	none	none	none	none	none	aac(3)-IVa	aph(4)-Ia	aadA1;aadA2	none	none
BG06_S07	37775_2_134	ERR8772145	Carbapenem-S	-	Bulgaria	BG06	449	BG41	42.6553	23.36469999999997	21	6	2019	Clinical sample	Catheter exit site	Ertapenem, Meropenem	EUCAST	<=0.5	<=0.25	<=0.25				S	S	S	224	188348	B1	blaEC	none	none			none	gyrA_D87N;gyrA_S83L;parC_S80I;parE_S458A	none	none	none	none	none	none	none	none	none	none	aadA1;aadA2	none	none
BG06_S08	37775_2_110	ERR8772121	Carbapenem-S	-	Bulgaria	BG06	449	BG41	42.6553	23.36469999999997	8	8	2019	Clinical sample	Blood	Ertapenem, Meropenem	EUCAST	<=0.5	<=0.25	<=0.25				S	S	S	131	188340	B2	blaEC;blaTEM-1	blaCTX-M-27	blaCTX-M-27	CTX-M-27		none	gyrA_D87N;gyrA_S83L;parC_E84V;parC_S80I;parE_I529L	none	none	none	none	none	none	none	none	none	none	aph(3'')-Ib;aph(6)-Id	none	none
BG06_S09	37775_2_310	ERR8772358	Carbapenem-S	-	Bulgaria	BG06	449	BG41	42.6553	23.36469999999997	23	8	2019	Clinical sample	Urine	Ertapenem, Meropenem	EUCAST	<=0.5	<=0.25	<=0.25				S	S	S	131	188391	B2	blaEC	blaCTX-M-15;blaOXA-1	blaCTX-M-15	CTX-M-15		none	gyrA_D87N;gyrA_S83L;parC_E84V;parC_S80I;parE_I529L	aac(6')-Ib-cr5	none	aac(3)-IIe	none	none	none	none	none	none	none	none	none	none
HR12_S03	41028_1_374	ERR8775007	Carbapenem-S	-	Croatia	HR12	53	HR04	45.823	16.007000000000062	7	7	2019	Clinical sample	Wound swabs	Ertapenem, Imipenem, Meropenem	EUCAST			0.06	30	28	29	S	S	S	131	188666	B2	blaEC	blaCTX-M-15;blaOXA-1	blaCTX-M-15	CTX-M-15		none	gyrA_D87N;gyrA_S83L;parC_E84V;parC_S80I;parE_I529L	aac(6')-Ib-cr5	none	aac(3)-IIe	none	none	none	none	none	none	none	none	none	none
HR12_S04	40328_1_264	ERR8773286	Carbapenem-S	-	Croatia	HR12	53	HR04	45.823	16.007000000000062	18	8	2019	Clinical sample	Wound swabs	Ertapenem, Imipenem, Meropenem	EUCAST			0.06	30	29	30	S	S	S	131	188509	B2	blaEC	blaCTX-M-15;blaOXA-1	blaCTX-M-15	CTX-M-15		none	gyrA_D87N;gyrA_S83L;parC_E84V;parC_S80I;parE_I529L	aac(6')-Ib-cr5	none	aac(3)-IIe	none	none	none	none	none	none	none	aadA5;aph(3'')-Ib	none	none
HR12_S08	40328_1_270	ERR8773292	Carbapenem-S	-	Croatia	HR12	53	HR04	45.823	16.007000000000062	3	6	2019	Clinical sample	Urine	Ertapenem, Imipenem, Meropenem	EUCAST			0.06	30	28	29	S	S	S	131	188503	B2	blaEC	blaCTX-M-15;blaOXA-1	blaCTX-M-15	CTX-M-15		none	gyrA_D87N;gyrA_S83L;parC_E84V;parC_S80I;parE_I529L	aac(6')-Ib-cr5	none	none	none	none	none	none	none	none	none	aadA5	none	none
HR12_S09	40328_1_272	ERR8773294	Carbapenem-S	-	Croatia	HR12	53	HR04	45.823	16.007000000000062	15	5	2019	Screening sample	Other	Ertapenem, Imipenem, Meropenem	EUCAST			0.06	30	28	29	S	S	S	131	188501	B2	blaEC;blaTEM-1	blaCTX-M-15;blaOXA-1	blaCTX-M-15	CTX-M-15		none	gyrA_D87N;gyrA_S83L;parC_E84V;parC_S80I;parE_I529L	aac(6')-Ib-cr5	none	aac(3)-IIe	none	none	none	none	none	none	none	none	none	none
CY01_R05	35876_1_17	ERR7734617	Carbapenem-R/I	-	Cyprus	CY01	173	CY00	35.1739	33.36469999999997	3	5	2019	Clinical sample	Lower respiratory tract specimens	Imipenem, Meropenem	EUCAST		>=16	>=16				Missing	R	R	131	188135	B2	blaEC;blaTEM-1	blaSHV-12	blaSHV-12	SHV-12		blaKPC-3	gyrA_D87N;gyrA_S83L;parC_E84V;parC_S80I;parE_I529L;qnrS1	none	none	aac(3)-IId	none	none	none	none	none	none	none	aadA5;aph(3'')-Ib;aph(6)-Id	none	none
CY01_S05	36812_2_115	ERR8771617	Carbapenem-S	Yes	Cyprus	CY01	173	CY00	35.1739	33.36469999999997	3	5	2019	Clinical sample	Lower respiratory tract specimens	Imipenem, Meropenem	EUCAST		0.5	<=0.25				Missing	S	S	131	188301	B2	blaEC;blaTEM-1	blaSHV-12	blaSHV-12	SHV-12		none	gyrA_D87N;gyrA_S83L;parC_E84V;parC_S80I;parE_I529L;qnrS1	none	none	aac(3)-IId	none	none	none	none	none	none	none	aadA5;aph(3'')-Ib;aph(6)-Id	none	none
CZ01_R01	41028_1_64	ERR8774895	Carbapenem-R/I	-	Czechia	CZ01	224	CZ03	49.7477	13.377500000000055	1	7	2019	Clinical sample	Urine	Ertapenem	EUCAST	>2		8		12		R	R	I	73	188669	B2	none	blaEC-5	none			blaNDM-4	none	none	none	none	none	none	none	none	none	none	none	none	none	none
CZ01_R02	41028_1_82	ERR8774896	Carbapenem-R/I	Yes	Czechia	CZ01	224	CZ03	49.7477	13.377500000000055	9	7	2019	Screening sample	Other	Meropenem	EUCAST					15	15	Missing	R	R	1158	188670	E	blaEC	none	none			blaNDM-4	gyrA_D87N;gyrA_S83L;parC_S80I	none	none	none	none	none	none	none	none	none	none	none	none	none
CZ01_R03	41028_1_84	ERR8774897	Carbapenem-R/I	-	Czechia	CZ01	224	CZ03	49.7477	13.377500000000055	25	8	2019	Screening sample	Other	Ertapenem	EUCAST	2		1		12	12	R	R	S	58	188671	B1	blaEC;blaTEM-1	none	none			blaNDM-4	parC_S57T	none	none	none	none	none	none	none	none	none	none	aadA5	none	none
CZ01_R04	41028_1_337	ERR8774986	Carbapenem-R/I	-	Czechia	CZ01	224	CZ03	49.7477	13.377500000000055	27	11	2019	Screening sample	Other	Meropenem	EUCAST	>2		2		14	15	R	R	S	131	188656	B2	blaEC	blaCTX-M-15;blaOXA-1	blaCTX-M-15	CTX-M-15		blaNDM-4	gyrA_D87N;gyrA_S83L;parC_E84V;parC_S80I;parE_I529L	aac(6')-Ib-cr5	none	aac(3)-IIe	none	none	none	none	none	none	none	aadA5	none	none
CZ01_R07	41028_1_118	ERR8774906	Carbapenem-R/I	-	Czechia	CZ01	224	CZ03	49.7477	13.377500000000055	28	8	2019	Clinical sample	Urine	Ertapenem, Meropenem	EUCAST	>2		8		15	16	R	R	I	57	188638	E	blaEC	blaCTX-M-15	blaCTX-M-15	CTX-M-15		blaNDM-4	none	none	none	none	none	none	none	none	none	none	none	none	none	none
CZ01_R08	41028_1_349	ERR8774998	Carbapenem-R/I	Yes	Czechia	CZ01	224	CZ03	49.7477	13.377500000000055	13	5	2019	Screening sample	Other	Ertapenem	EUCAST	2		1		15	17	R	R	S	5903	188657	B1	blaEC	none	none			blaNDM-4	none	none	none	none	none	none	none	none	none	none	none	none	none	none
CZ01_R10	41028_1_347	ERR8774996	Carbapenem-R/I	-	Czechia	CZ01	224	CZ03	49.7477	13.377500000000055	5	11	2019	Screening sample	Other	Ertapenem, Meropenem	EUCAST	>2		8		13	12	R	R	I	1158	188649	E	blaEC;blaTEM-1	none	none			blaNDM-4	gyrA_D87N;gyrA_S83L;parC_S80I	none	none	none	none	none	none	none	none	none	none	aadA1	none	none
CZ01_S01	41028_1_245	ERR8774942	Carbapenem-S	-	Czechia	CZ01	224	CZ03	49.7477	13.377500000000055	22	12	2019	Clinical sample	Other	Meropenem	EUCAST					30	32	Missing	S	S	144	188652	B2	blaEC;blaTEM-1	none	none			none	none	none	none	none	none	none	none	none	none	none	none	aph(3'')-Ib	none	none
CZ01_S02	41028_1_210	ERR8774928	Carbapenem-S	-	Czechia	CZ01	224	CZ03	49.7477	13.377500000000055	10	7	2019	Clinical sample	Urine	Meropenem	EUCAST						32	Missing	Missing	S	48	188660	A	blaEC	none	none			none	none	none	none	none	none	none	none	none	none	none	none	none	none	none
CZ01_S03	41028_1_223	ERR8774936	Carbapenem-S	-	Czechia	CZ01	224	CZ03	49.7477	13.377500000000055	15	8	2019	Clinical sample	Urine	Meropenem	EUCAST						32	Missing	Missing	S	12	188648	B2	blaEC	none	none			none	none	none	none	none	none	none	none	none	none	none	none	none	none	none
CZ01_S07	41028_1_124	ERR8774909	Carbapenem-S	-	Czechia	CZ01	224	CZ03	49.7477	13.377500000000055	6	10	2019	Screening sample	Other	Meropenem	EUCAST						31	Missing	Missing	S	69	188665	D	blaEC	none	none			none	none	none	none	none	none	none	none	none	none	none	none	none	none	none
CZ01_S08	41028_1_122	ERR8774908	Carbapenem-S	-	Czechia	CZ01	224	CZ03	49.7477	13.377500000000055	22	5	2019	Clinical sample	Urine	Meropenem	EUCAST						30	Missing	Missing	S	73	188636	B2	none	blaEC-5	none			none	none	none	none	none	none	none	none	none	none	none	none	aadA1	none	none
CZ01_S10	41028_1_313	ERR8774978	Carbapenem-S	Yes	Czechia	CZ01	224	CZ03	49.7477	13.377500000000055	15	12	2019	Unknown	Other	Meropenem	EUCAST						32	Missing	Missing	S	69	188659	D	blaEC	none	none			none	none	none	none	none	none	none	none	none	none	none	none	none	none	none
CZ02_R09	41028_1_371	ERR8775004	Carbapenem-R/I	-	Czechia	CZ02	223	CZ01	50.0875	14.421299999999974				Clinical sample	Urine	Ertapenem, Imipenem, Meropenem	EUCAST	16	16	16				R	R	R	131	188664	B2	blaEC;blaOXA-9;blaTEM-1	blaCTX-M-15	blaCTX-M-15	CTX-M-15		blaNDM-1	parE_I529L;qnrS1	none	none	none	aph(3')-VI	none	none	none	none	none	none	aadA1	aac(6')-Ib	none
CZ02_S09	41028_1_375	ERR8775008	Carbapenem-S	Yes	Czechia	CZ02	223	CZ01	50.0875	14.421299999999974				Clinical sample	Lower respiratory tract specimens	Ertapenem, Imipenem, Meropenem	EUCAST				27	30	33	S	S	S	131	188653	B2	blaEC	blaCTX-M-27	blaCTX-M-27	CTX-M-27		none	gyrA_D87N;gyrA_S83L;parC_E84V;parC_S80I;parE_I529L	none	none	none	none	none	none	none	none	none	none	aadA5;aph(3'')-Ib;aph(6)-Id	none	none
CZ03_R02	41028_1_92	ERR8774901	Carbapenem-R/I	-	Czechia	CZ03	108	CZ01	50.0736	14.421299999999974	26	9	2019	Screening sample	Other	Ertapenem, Imipenem, Meropenem	EUCAST		>32	>32	14			R	R	R	410	188679	C	blaEC;blaTEM-1	blaCMY-2;blaCTX-M-15;blaOXA-1	blaCMY-2;blaCTX-M-15	CTX-M-15	CMY-2	blaNDM-5	gyrA_D87N;gyrA_S83L;parC_S80I;parE_S458A	aac(6')-Ib-cr5	none	aac(3)-IId	none	none	none	none	none	none	none	aadA2;aadA5;aph(3'')-Ib;aph(6)-Id	none	none
CZ06_R07	41028_1_188	ERR8774925	Carbapenem-R/I	-	Czechia	CZ06	438	CZ08	49.8349139	18.2820084	1	8	2019	Clinical sample	Urine	Ertapenem, Imipenem, Meropenem	EUCAST	>4	>16	>8				R	R	R	167	188662	A	blaEC	none	none			blaNDM-5;blaOXA-244	gyrA_D87N;gyrA_S83L;parC_S80I;parE_S458A	none	none	none	none	none	none	none	none	none	none	aadA2	none	none
CZ06_S07	41028_1_180	ERR8774921	Carbapenem-S	-	Czechia	CZ06	438	CZ08	49.8349139	18.2820084	4	8	2019	Clinical sample	Blood	Ertapenem, Imipenem, Meropenem	EUCAST	0.032	0.125	0.032				S	S	S	410	188667	C	blaEC;blaTEM-1	none	none			none	gyrA_D87N;gyrA_S83L;parC_S80I;parE_S458A	none	none	none	none	aph(3')-Ia	none	none	none	none	none	aph(3'')-Ib;aph(6)-Id	none	none
DK01_R02	35876_1_3	ERR7734603	Carbapenem-R/I	-	Denmark	DK01	5	DK05	57.0482	9.919390000000021	10	8	2019	Clinical sample	Urine	Meropenem	EUCAST		8	16				Missing	R	R	162	188167	B1	blaEC;blaTEM-1	blaCMY-6;blaOXA-1	blaCMY-6		CMY-6	blaNDM-1	gyrA_D87N;gyrA_S83L;parC_S80I	aac(6')-Ib-cr5	none	none	none	none	rmtC	none	none	none	none	aph(3'')-Ib;aph(6)-Id	none	none
DK02_R01	35876_2_140	ERR7735117	Carbapenem-R/I	-	Denmark	DK02	393	DK03	55.3997	10.38519999999994	2	7	2019	Screening sample	Other	Meropenem	EUCAST	>2	8	>16				R	R	R	648	188061	F	blaEC;blaTEM-1	blaCTX-M-15;blaOXA-1	blaCTX-M-15	CTX-M-15		blaNDM-5	gyrA_D87N;gyrA_S83L;parC_S80I;parE_S458A	aac(6')-Ib-cr5	none	aac(3)-IIe	none	none	none	none	none	none	none	aadA2	none	none
DK02_R03	35876_2_142	ERR7735119	Carbapenem-R/I	-	Denmark	DK02	393	DK03	55.3997	10.38519999999994	25	9	2019	Clinical sample	Other	Meropenem	EUCAST	>2	>16	>16				R	R	R	10643	188173	D	blaEC	blaCTX-M-15	blaCTX-M-15	CTX-M-15		blaNDM-5	gyrA_S83L	none	none	none	none	none	none	none	none	none	none	aadA1;aadA2	none	none
DK03_R01	35876_1_7	ERR7734607	Carbapenem-R/I	-	Denmark	DK03	6	DK04	56.1496	10.213399999999979	15	4	2019	Screening sample	Other	Meropenem	EUCAST	>2	4	16				R	I	R	9749	188701	A	blaEC	none	none			blaNDM-1	parC_A56T;qnrS1	none	none	none	none	none	none	none	none	none	none	none	none	none
DK03_R02	35876_2_144	ERR7735121	Carbapenem-R/I	-	Denmark	DK03	6	DK04	56.1496	10.213399999999979	18	9	2019	Clinical sample	Aspirates	Meropenem	EUCAST	>2	2	1				R	S	S	410	188174	C	blaEC;blaTEM-1	blaCMY-2;blaCTX-M-15;blaOXA-1	blaCMY-2;blaCTX-M-15	CTX-M-15	CMY-2	blaOXA-181	gyrA_D87N;gyrA_S83L;parC_S80I;parE_S458A;qnrS1	aac(6')-Ib-cr5	none	aac(3)-IId	none	none	none	none	none	none	none	aadA5;aph(3'')-Ib;aph(6)-Id	none	none
DK04_R01	35876_2_162	ERR7735139	Carbapenem-R/I	-	Denmark	DK04	415	DK02	55.4565	12.181900000000041	6	6	2019	Clinical sample	Urine	Meropenem	EUCAST	>8	>8					R	R	Missing	410	188191	C	blaEC;blaTEM-1	blaCMY-2;blaOXA-1	blaCMY-2		CMY-2	blaNDM-5	gyrA_D87N;gyrA_S83L;parC_S80I;parE_S458A	aac(6')-Ib-cr5	none	none	none	none	none	none	none	none	none	aadA2;aadA5;aph(3'')-Ib	none	none
EE01_R02	37775_1_373	ERR8772000	Carbapenem-R/I	-	Estonia	EE01	388	EE00	59.425	24.743600000000015	8	5	2019	Clinical sample	Other	Meropenem	EUCAST		8	16	6	6	10	R	R	R	354	188331	F	blaEC	blaCMY-2	blaCMY-2		CMY-2	none	gyrA_D87N;gyrA_S83L;parC_E84G;parC_S80I;parE_I355T	none	none	aac(3)-VIa	none	none	none	none	none	none	none	aadA1;aph(3'')-Ib;aph(6)-Id	none	none
EE01_R06	40328_1_299	ERR8773321	Carbapenem-R/I	-	Estonia	EE01	388	EE00	59.425	24.743600000000015	3	9	2019	Clinical sample	Urine	Meropenem	EUCAST	32	1	1			27	R	S	S	12860	188500	B2	none	blaEC-5	none			blaVIM-1	qnrS1	none	marR_S3N	aac(6')-Ib4	none	none	none	none	none	none	none	aadA1	none	none
EE01_S02	37775_2_160	ERR8772171	Carbapenem-S	-	Estonia	EE01	388	EE00	59.425	24.743600000000015	20	5	2019	Clinical sample	Aspirates	Ertapenem	EUCAST				32			S	Missing	Missing	95	188355	B2	blaEC	none	none			none	none	none	marR_S3N	none	none	none	none	none	none	none	none	none	none	none
EE01_S04	37775_1_375	ERR8772002	Carbapenem-S	-	Estonia	EE01	388	EE00	59.425	24.743600000000015	5	9	2019	Clinical sample	Urine	Meropenem	EUCAST						31	Missing	Missing	S	80	188330	B2	none	blaEC-5	none			none	none	none	none	none	none	none	none	none	none	none	none	none	none	none
EE01_S06	37775_2_92	ERR8772103	Carbapenem-S	-	Estonia	EE01	388	EE00	59.425	24.743600000000015	4	9	2019	Clinical sample	Urine	Meropenem	EUCAST						34	Missing	Missing	S	681	188387	B2	blaEC	none	none			none	parE_D475E	none	none	none	none	none	none	none	none	none	none	none	none	none
FI01_R01	37775_1_98	ERR8771725	Carbapenem-R/I	-	Finland	FI01	402	FI1C	60.9839	25.656200000000013	28	5	2019	Clinical sample	Aspirates	Ertapenem, Meropenem	EUCAST	>8		>16				R	Missing	R	681	188352	B2	blaEC;blaOXA-9;blaTEM-1	blaCTX-M-15	blaCTX-M-15	CTX-M-15		blaNDM-1	parE_D475E;qnrS1	none	none	aac(3)-IId	aph(3')-VI	none	none	none	none	none	none	aadA1;aph(3'')-Ib;aph(6)-Id	aac(6')-Ib	none
FI06_R01	37775_1_106	ERR8771733	Carbapenem-R/I	-	Finland	FI06	249	FI1B	60.1674086	24.9425683	12	4	2019	Screening sample	Other	Ertapenem, Meropenem	EUCAST	>32	>32	>32				R	R	R	361	140691	A	blaEC	none	none			blaNDM-5	gyrA_D87N;gyrA_S83L;parC_E84G;parC_S80I	none	none	none	none	none	none	none	none	none	none	aadA2	none	none
FI06_R05	40328_1_361	ERR8773383	Carbapenem-R/I	-	Finland	FI06	249	FI1B	60.1674086	24.9425683	17	6	2019	Screening sample	Other	Ertapenem, Meropenem	EUCAST	0.75	0.75	0.19				R	S	S	10	188504	A	blaEC	blaCTX-M-15	blaCTX-M-15	CTX-M-15		blaOXA-181	qnrS1	none	none	none	none	none	none	none	none	none	none	none	none	none
FI06_R06	40660_1_254	ERR8774692	Carbapenem-R/I	-	Finland	FI06	249	FI1B	60.1674086	24.9425683	9	7	2019	Clinical sample	Urine	Ertapenem, Meropenem	EUCAST	1.5	0.75	0.125				R	S	S	38	188607	D	blaEC	blaCTX-M-27	blaCTX-M-27	CTX-M-27		blaOXA-244	none	none	none	none	none	none	none	none	none	none	none	aadA5;aph(3'')-Ib;aph(6)-Id	none	none
FI06_R08	37775_2_49	ERR8772060	Carbapenem-R/I	-	Finland	FI06	249	FI1B	60.1674086	24.9425683	8	8	2019	Screening sample	Other	Ertapenem, Meropenem	EUCAST	24	32	32				R	R	R	6256	188374	A	blaEC;blaLAP-2	none	none			blaNDM-5	gyrA_S83L;qnrS1	none	none	aac(3)-IId	none	none	none	none	none	none	none	none	none	none
FI06_R09	37775_1_110	ERR8771737	Carbapenem-R/I	-	Finland	FI06	249	FI1B	60.1674086	24.9425683	30	8	2019	Screening sample	Other	Ertapenem, Meropenem	EUCAST	>32		>32				R	Missing	R	1702	188316	A	blaEC;blaTEM-1	blaCMY-42	blaCMY-42	CMY-42		blaNDM-5	gyrA_D87N;gyrA_S83L;parC_S80I;parE_S458A	none	none	none	none	none	rmtB1	none	none	none	none	aadA2	none	none
FI08_R02	40328_1_365	ERR8773387	Carbapenem-R/I	-	Finland	FI08	257	FI1D	63.0743	27.66229999999996	9	6	2019	Screening sample	Other	Ertapenem, Meropenem	EUCAST	32	1.5	1.5				R	S	S	205	188510	B1	blaEC	blaCMY-42	blaCMY-42	CMY-42		blaOXA-181	gyrA_D87N;gyrA_S83L;parC_S80I;parE_S458A;qnrS1	none	none	none	none	none	none	none	none	none	none	aadA1	none	none
FI08_R03	37775_1_301	ERR8771928	Carbapenem-R/I	-	Finland	FI08	257	FI1D	63.0743	27.66229999999996	3	7	2019	Screening sample	Other	Ertapenem, Meropenem	EUCAST	>32	>32	>32				R	R	R	1702	188325	A	blaEC	blaCMY-42	blaCMY-42	CMY-42		blaNDM-5	gyrA_D87N;gyrA_S83L;parC_S80I;parE_S458A	none	none	none	none	none	none	none	none	none	none	aadA2;aadA5	none	none
FI14_R01	37775_1_325	ERR8771952	Carbapenem-R/I	-	Finland	FI14	285	FI1C	61.0582	28.1875	18	6	2019	Clinical sample	Urine	Ertapenem, Meropenem	EUCAST			>32				Missing	Missing	R	361	188326	A	blaEC	none	none			blaNDM-5;blaOXA-244	gyrA_D87N;gyrA_S83L;parC_E84G;parC_S80I	none	none	none	none	none	none	none	none	none	none	aadA2	none	none
FI20_R01	37775_2_51	ERR8772062	Carbapenem-R/I	-	Finland	FI20	284	FI1D	62.6008	29.76049999999998	23	4	2019	Screening sample	Other	Ertapenem, Meropenem	EUCAST	2	6	2				R	R	S	617	188375	A	blaEC	none	none			blaOXA-48	gyrA_D87N;gyrA_S83L;parC_S80I;parE_S458A	none	none	none	none	none	none	none	none	none	none	none	none	none
FR06_R01	NG_25862_20090057_lib420146_6976_1	ERR9035509	Carbapenem-R/I	-	France	FR06	298	FRJ2	43.6043	1.4419900000000325	12	4	2019	Clinical sample	Other	Ertapenem, Meropenem	EUCAST				17	18	18	R	I	I	1079	188005	B1	blaEC	blaCTX-M-15	blaCTX-M-15	CTX-M-15		blaOXA-48	none	none	none	none	none	none	none	none	none	none	none	none	none	none
FR06_R10	NG_25862_20090022_lib420112_6976_2	ERR9035475	Carbapenem-R/I	-	France	FR06	298	FRJ2	43.6043	1.4419900000000325	19	9	2019	Clinical sample	Other	Ertapenem	EUCAST				19	21	23	R	I	S	38	188024	D	blaEC;blaTEM-1	blaCTX-M-24	blaCTX-M-24	CTX-M-24		blaOXA-48	gyrA_S83L	none	none	aac(3)-IId	none	none	none	none	none	none	none	aadA5	none	none
FR06_S01	NG_25862_20090079_lib420167_6976_1	ERR9035530	Carbapenem-S	-	France	FR06	298	FRJ2	43.6043	1.4419900000000325	12	4	2019	Clinical sample	Other	Ertapenem	EUCAST				35	34	35	S	S	S	58	188678	B1	blaEC;blaTEM-1	none	none			none	gyrA_S83L	none	none	none	none	none	none	none	none	none	none	none	none	none
FR06_S10	NG_25862_20090035_lib420124_6992_1	ERR9035487	Carbapenem-S	-	France	FR06	298	FRJ2	43.6043	1.4419900000000325	19	9	2019	Clinical sample	Other	Ertapenem	EUCAST				35	33	35	S	S	S	69	188672	D	blaEC;blaTEM-1	none	none			none	none	none	none	none	none	none	none	none	none	none	none	none	none	none
FR07_R05	NG_25862_20090051_lib420140_6976	ERR9035503	Carbapenem-R/I	-	France	FR07	123	FR10	48.7779	2.4531899999999496	22	4	2019	Clinical sample	Blood	Ertapenem	EUCAST				23	27	23	R	S	S	131	188025	B2	blaEC	blaCTX-M-27	blaCTX-M-27	CTX-M-27		blaOXA-48	gyrA_D87N;gyrA_S83L;parC_E84V;parC_S80I;parE_I529L	none	none	none	none	none	none	none	none	none	none	aadA5;aph(3'')-Ib;aph(6)-Id	none	none
FR07_S04	NG_25862_20090103_lib420191_6984_1	ERR9035554	Carbapenem-S	-	France	FR07	123	FR10	48.7779	2.4531899999999496	22	4	2019	Clinical sample	Urine	Ertapenem	EUCAST				40	30	26	S	S	S	59	188004	F	blaEC	none	none			none	parE_I355T	none	none	none	none	none	none	none	none	none	none	none	none	none
FR07_S05	NG_25862_20090100_lib420188_6976_1	ERR9035551	Carbapenem-S	-	France	FR07	123	FR10	48.7779	2.4531899999999496	22	4	2019	Clinical sample	Urine	Ertapenem	EUCAST				35	32	34	S	S	S	141	188030	B2	blaEC	none	none			none	none	none	marR_S3N	none	none	none	none	none	none	none	none	aph(3'')-Ib;aph(6)-Id	none	none
FR07_S08	NG_25862_20090015_lib420105_6976	ERR9035468	Carbapenem-S	-	France	FR07	123	FR10	48.7779	2.4531899999999496	10	7	2019	Clinical sample	Urine	Ertapenem	EUCAST				35	27	25	S	S	S	648	188673	F	blaEC;blaTEM-1	none	none			none	gyrA_S83L	none	none	none	none	aph(3')-Ia	none	none	none	none	none	aph(3'')-Ib;aph(6)-Id	none	none
FR11_R01	35876_1_330	ERR7734930	Carbapenem-R/I	-	France	FR11	295	FRY4	44.2974	0.11779899999999088	6	6	2019	Clinical sample	Urine	Ertapenem	EUCAST				11	19	17	R	I	I	167	188165	A	blaEC	blaCTX-M-15;blaOXA-1	blaCTX-M-15	CTX-M-15		blaNDM-5	gyrA_D87N;gyrA_S83L;parC_S80I;parE_S458A	aac(6')-Ib-cr5	none	none	none	none	none	none	none	none	none	aadA2	none	none
FR11_R02	NG_25862_20090087_lib420175_6976_1	ERR9035538	Carbapenem-R/I	-	France	FR11	295	FRY4	44.2974	0.11779899999999088	11	6	2019	Clinical sample	Wound swabs	Ertapenem	EUCAST				6	17	11	R	I	R	1284	188031	A	blaEC	blaCTX-M-15;blaOXA-1	blaCTX-M-15	CTX-M-15		blaNDM-5	gyrA_D87N;gyrA_S83L;parC_S80I;parE_S458A	aac(6')-Ib-cr5	none	aac(3)-IIe	none	none	none	none	none	none	none	aadA5	none	none
FR11_R05	NG_25862_20090073_lib420161_6976_1	ERR9035524	Carbapenem-R/I	-	France	FR11	295	FRY4	44.2974	0.11779899999999088	9	8	2019	Clinical sample	Urine	Ertapenem	EUCAST				13	18	16	R	I	I	155	188674	B1	blaEC;blaTEM-1	none	none			blaNDM-1	none	none	none	armA	none	none	none	none	none	none	none	aph(3'')-Ib;aph(6)-Id	none	none
FR11_S01	NG_25862_20090018_lib420108_6976	ERR9035471	Carbapenem-S	Yes	France	FR11	295	FRY4	44.2974	0.11779899999999088	6	6	2019	Clinical sample	Urine	Ertapenem	EUCAST				35	35	35	S	S	S	648	188675	F	blaEC	none	none			none	none	none	none	none	none	none	none	none	none	none	none	none	none	none
FR11_S02	NG_25862_20090016_lib420106_6976	ERR9035469	Carbapenem-S	-	France	FR11	295	FRY4	44.2974	0.11779899999999088	11	6	2019	Clinical sample	Urine	Ertapenem	EUCAST				34	32	30	S	S	S	73	188029	B2	none	blaEC-5	none			none	none	none	none	none	none	none	none	none	none	none	none	none	none	none
FR11_S03	NG_25862_20090013_lib420104_6976_2	ERR9035467	Carbapenem-S	-	France	FR11	295	FRY4	44.2974	0.11779899999999088	14	6	2019	Clinical sample	Urine	Ertapenem	EUCAST				38	33	35	S	S	S	1572	188685	B2	blaEC	none	none			none	none	none	marR_S3N	none	none	none	none	none	none	none	none	none	none	none
FR11_S05	NG_25862_20090019_lib420109_6976_2	ERR9035472	Carbapenem-S	-	France	FR11	295	FRY4	44.2974	0.11779899999999088	9	8	2019	Clinical sample	Urine	Ertapenem	EUCAST				35	35	35	S	S	S	12867	188680	B2	blaEC	none	none			none	none	none	marR_S3N	none	none	none	none	none	none	none	none	none	none	none
FR11_S07	NG_25862_20090011_lib420102_6976	ERR9035465	Carbapenem-S	-	France	FR11	295	FRY4	44.2974	0.11779899999999088	23	8	2019	Clinical sample	Urine	Ertapenem	EUCAST				36	35	35	S	S	S	101	188683	B1	blaEC;blaTEM-1	none	none			none	none	none	none	none	none	none	none	none	none	none	none	aph(3'')-Ib;aph(3'')-Ib;aph(6)-Id;aph(6)-Id	none	none
FR15_S04	NG_25862_20090083_lib420171_6976_1	ERR9035534	Carbapenem-S	-	France	FR15	296	FRI3	46.5812	0.33522900000002664	28	7	2019	Clinical sample	Blood	Ertapenem	EUCAST				40	35	35	S	S	S	3573	188677	D	none	none	none			none	none	none	none	none	none	none	none	none	none	none	none	none	none	none
FR17_R02	NG_25862_20090096_lib420184_6976_1	ERR9035547	Carbapenem-R/I	-	France	FR17	116	FRC2	47.2423	6.021380000000022	11	10	2019	Clinical sample	Urine	Ertapenem	EUCAST				19	22	22	R	S	S	1001	188026	B1	blaEC	none	none			blaOXA-48	none	none	none	none	none	none	none	none	none	none	none	none	none	none
FR17_S02	35876_2_20	ERR7734997	Carbapenem-S	-	France	FR17	116	FRC2	47.2423	6.021380000000022	11	10	2019	Clinical sample	Blood	Ertapenem	EUCAST				35	33	35	S	S	S	117	188193	G	blaEC;blaTEM-1	none	none			none	gyrA_S83L	none	none	none	none	none	none	none	none	none	none	aadA1;aph(3'')-Ib;aph(6)-Id	none	none
DE02_R01	37775_1_28	ERR8771655	Carbapenem-R/I	-	Germany	DE02	371	DE11	48.7031	9.654109999999946	16	5	2019	Screening sample	Other	Ertapenem, Imipenem, Meropenem	EUCAST	32	8	64				R	R	R	167	188319	A	blaEC;blaTEM-1	blaCTX-M-15;blaOXA-1	blaCTX-M-15	CTX-M-15		blaNDM-5	gyrA_D87N;gyrA_S83L;parC_S80I;parE_S458A	aac(6')-Ib-cr5	none	aac(3)-IId	none	none	none	none	none	none	none	aadA2;aadA22;aadA5	none	none
DE02_S01	37775_1_30	ERR8771657	Carbapenem-S	-	Germany	DE02	371	DE11	48.7031	9.654109999999946	17	5	2019	Clinical sample	Urine	Ertapenem, Imipenem, Meropenem	EUCAST	<=0.0625	0.0625	<=0.03125				S	S	S	3858	188334	B1	blaEC	none	none			none	none	none	none	none	none	none	none	none	none	none	none	none	none	none
DE03_R02	37775_1_38	ERR8771665	Carbapenem-R/I	-	Germany	DE03	218	DE13	47.9960901	7.8494005	30	7	2019	Clinical sample	Urine	Ertapenem	EUCAST	4	0.5	4				R	S	I	744	188335	A	blaEC;blaTEM-1	none	none			none	gyrA_D87N;gyrA_S83L;parC_A56T;parC_S80I;qnrS1	none	none	none	none	none	none	none	none	none	none	aadA5;aph(3'')-Ib;aph(6)-Id	none	mcr-1.1
DE03_R03	40660_1_59	ERR8774299	Carbapenem-R/I	-	Germany	DE03	218	DE13	47.9960901	7.8494005	7	9	2019	Clinical sample	Urine	Ertapenem, Imipenem, Meropenem	EUCAST	16	8	64				R	R	R	410	188627	C	blaEC;blaTEM-1	blaCMY-2;blaCTX-M-15;blaOXA-1	blaCMY-2;blaCTX-M-15	CTX-M-15	CMY-2	blaNDM-5	gyrA_D87N;gyrA_S83L;parC_S80I;parE_S458A	aac(6')-Ib-cr5	none	aac(3)-IId	none	none	none	none	none	none	none	aadA2;aadA5;aph(3'')-Ib;aph(6)-Id	none	none
DE03_S01	37775_2_188	ERR8772199	Carbapenem-S	-	Germany	DE03	218	DE13	47.9960901	7.8494005	15	6	2019	Clinical sample	Soft tissue samples	Ertapenem, Imipenem, Meropenem	EUCAST	<=0.0625	0.125	<=0.03125				S	S	S	95	188357	B2	blaEC;blaTEM-1	none	none			none	none	none	marR_S3N	none	none	none	none	none	none	none	none	none	none	none
DE03_S02	40328_2_270	ERR8773922	Carbapenem-S	-	Germany	DE03	218	DE13	47.9960901	7.8494005	4	8	2019	Clinical sample	Urine	Imipenem, Meropenem	EUCAST	<=0.0625	0.125	<=0.03125				S	S	S	744	188540	A	blaEC;blaTEM-1	none	none			none	gyrA_D87N;gyrA_S83L;parC_A56T;parC_S80I;qnrS1	none	none	none	none	none	none	none	none	none	none	aadA5;aph(3'')-Ib;aph(6)-Id	none	mcr-1.1
DE05_R02	40328_2_230	ERR8773827	Carbapenem-R/I	Yes	Germany	DE05	434	DE23	49.0195333	12.0974869	8	7	2019	Screening sample	Other	Ertapenem, Meropenem	EUCAST	32	2	16				R	S	R	949	188534	B1	blaEC	blaCTX-M-15	blaCTX-M-15	CTX-M-15		none	qnrS1	none	none	none	none	none	none	none	none	none	none	none	none	none
DE05_S02	37775_1_202	ERR8771829	Carbapenem-S	Yes	Germany	DE05	434	DE23	49.0195333	12.0974869	8	7	2019	Clinical sample	Soft tissue samples	Ertapenem, Imipenem, Meropenem	EUCAST	<=0.0625	0.125	<=0.03125				S	S	S	73	188307	B2	none	blaEC-5	none			none	none	none	none	none	none	none	none	none	none	none	none	none	none	none
DE06_R01	37775_1_234	ERR8771861	Carbapenem-R/I	-	Germany	DE06	374	DE25	49.477263	10.989616	28	9	2019	Clinical sample	Wound swabs	Ertapenem, Imipenem, Meropenem	EUCAST	1	2	0.5				R	S	S	410	188309	C	blaEC	blaCMY-42	blaCMY-42	CMY-42		blaOXA-48	gyrA_D87N;gyrA_S83L;parC_S80I;parE_S458A	none	none	aac(3)-IIe	none	none	none	none	none	none	none	none	none	none
DE06_R03	37775_1_36	ERR8771663	Carbapenem-R/I	-	Germany	DE06	374	DE25	49.477263	10.989616	7	10	2019	Clinical sample	Blood	Ertapenem	EUCAST	0.5	16	1				S	R	S	38	134366	D	blaEC;blaTEM-1	blaCTX-M-14	blaCTX-M-14	CTX-M-14		blaOXA-244	none	none	none	none	none	aph(3')-Ia	none	none	none	none	none	aadA1;aph(3'')-Ib;aph(6)-Id	none	none
DE06_S01	37775_1_12	ERR8771639	Carbapenem-S	-	Germany	DE06	374	DE25	49.477263	10.989616	5	10	2019	Clinical sample	Blood	Ertapenem, Imipenem, Meropenem	EUCAST	<=0.0625	0.125	<=0.03125				S	S	S	404	188584	B2	blaTEM-1	blaEC-5	none			none	none	none	marR_S3N	none	none	none	none	none	none	none	none	aph(3'')-Ib;aph(6)-Id	none	none
DE06_S03	40660_1_81	ERR8774418	Carbapenem-S	-	Germany	DE06	374	DE25	49.477263	10.989616	8	10	2019	Clinical sample	Blood	Ertapenem, Imipenem, Meropenem	EUCAST	<=0.0625	0.125	<=0.03125				S	S	S	1431	188703	B1	blaEC;blaTEM-1	none	none			none	gyrA_D87N;gyrA_S83L;parC_S80I;parE_S458A	none	none	none	none	none	none	none	none	none	none	aph(3'')-Ib;aph(6)-Id	none	none
DE16_R01	37775_1_176	ERR8771803	Carbapenem-R/I	-	Germany	DE16	372	DEA1	51.1946983	6.4353641	14	8	2019	Clinical sample	Urine	Imipenem	EUCAST	2	4	2				R	I	S	410	188583	C	blaEC;blaTEM-1	blaCMY-42;blaCTX-M-15;blaOXA-1	blaCMY-42;blaCTX-M-15	CMY-42; CTX-M-15		blaOXA-48	gyrA_D87N;gyrA_S83L;parC_S80I;parE_S458A	aac(6')-Ib-cr5	none	none	none	none	none	none	none	none	none	aadA5	none	none
DE17_R01	40328_2_290	ERR8773969	Carbapenem-R/I	Yes	Germany	DE17	433	DEA1	51.4582235	7.0158171	1	8	2019	Clinical sample	Catheter exit site	Imipenem, Meropenem	EUCAST	32	8	64				R	R	R	648	188341	F	blaEC;blaTEM-1	blaCTX-M;blaCTX-M-15;blaOXA-1	blaCTX-M;blaCTX-M-15	CTX-M;CTX-M-15		blaOXA-48	gyrA_D87N;gyrA_S83L;parC_S80I;parE_S458A	aac(6')-Ib-cr5	none	none	none	none	none	ant(2'')-Ia	none	none	none	aadA2	none	none
DE17_R05	38089_1_3	ERR8772502	Carbapenem-R/I	-	Germany	DE17	433	DEA1	51.4582235	7.0158171	3	6	2019	Screening sample	Other	Ertapenem, Meropenem	EUCAST	16	2	8				R	S	I	410	188438	C	blaEC	blaCTX-M-15	blaCTX-M-15	CTX-M-15		none	gyrA_D87N;gyrA_S83L;parC_S80I;parE_S458A	none	none	none	none	none	none	ant(2'')-Ia	none	none	none	aadA1;aadA5	none	none
DE17_S01	37775_1_72	ERR8771699	Carbapenem-S	-	Germany	DE17	433	DEA1	51.4582235	7.0158171	3	8	2019	Clinical sample	Blood	Ertapenem, Imipenem, Meropenem	EUCAST	<=0.0625	0.125	<=0.03125				S	S	S	648	188341	F	blaEC;blaTEM-1	blaCTX-M-15;blaOXA-1	blaCTX-M-15	CTX-M-15		blaOXA-48	gyrA_D87N;gyrA_S83L;parC_S80I;parE_S458A	aac(6')-Ib-cr5	none	none	none	none	none	ant(2'')-Ia	none	none	none	aadA2	none	none
DE17_S05	38089_1_1	ERR8772500	Carbapenem-S	-	Germany	DE17	433	DEA1	51.4582235	7.0158171	31	5	2019	Clinical sample	Blood	Ertapenem, Imipenem, Meropenem	EUCAST	<=0.0625	0.125	<=0.03125				S	S	S	131	188431	B2	blaEC	blaCTX-M-15;blaOXA-1	blaCTX-M-15	CTX-M-15		none	gyrA_D87N;gyrA_S83L;parC_E84V;parC_S80I;parE_I529L	aac(6')-Ib-cr5	none	aac(3)-IIe	none	none	none	none	none	none	none	none	none	none
DE18_R02	37775_2_190	ERR8772201	Carbapenem-R/I	-	Germany	DE18	214	DEA2	50.938361	6.959974	17	5	2019	Clinical sample	Wound swabs	Ertapenem	EUCAST	1	2	0.5				R	S	S	38	188359	D	blaEC;blaTEM-1	blaCTX-M-24	blaCTX-M-24	CTX-M-24		blaOXA-48	gyrA_S83L	none	none	aac(3)-IId	none	none	none	none	none	none	none	aadA5	none	none
DE18_R09	37775_1_367	ERR8771994	Carbapenem-R/I	-	Germany	DE18	214	DEA2	50.938361	6.959974	24	8	2019	Clinical sample	Wound swabs	Ertapenem, Meropenem	EUCAST	16	1	4				R	S	I	12	188327	B2	blaEC;blaTEM-1	none	none			none	gyrA_S83L	none	none	none	none	none	none	none	none	none	none	aph(3'')-Ib;aph(6)-Id	none	none
DE18_S02	37775_1_381	ERR8772008	Carbapenem-S	-	Germany	DE18	214	DEA2	50.938361	6.959974	17	5	2019	Clinical sample	Blood	Ertapenem, Imipenem, Meropenem	EUCAST	<=0.0625	0.25	<=0.03125				S	S	S	95	188333	B2	blaEC;blaTEM-1	none	none			none	gyrA_S83L	none	marR_S3N	aac(3)-IId	none	none	none	none	none	none	none	aph(3'')-Ib;aph(6)-Id	none	none
DE18_S04	37775_1_383	ERR8772010	Carbapenem-S	-	Germany	DE18	214	DEA2	50.938361	6.959974	11	6	2019	Clinical sample	Urine	Ertapenem, Imipenem, Meropenem	EUCAST	<=0.0625	0.0625	<=0.03125				S	S	S	69	188347	D	blaEC	none	none			none	none	none	none	none	none	none	none	none	none	none	none	aadA5;aph(3'')-Ib;aph(6)-Id	none	none
DE18_S06	37775_2_17	ERR8772028	Carbapenem-S	-	Germany	DE18	214	DEA2	50.938361	6.959974	26	7	2019	Clinical sample	Blood	Ertapenem, Imipenem, Meropenem	EUCAST	<=0.0625	0.125	<=0.03125				S	S	S	12	188346	B2	blaEC	none	none			none	none	none	none	none	none	none	none	none	none	none	none	aadA1	none	none
DE18_S09	40328_2_232	ERR8773832	Carbapenem-S	-	Germany	DE18	214	DEA2	50.938361	6.959974	27	8	2019	Clinical sample	Aspirates	Ertapenem, Imipenem, Meropenem	EUCAST	<=0.0625	0.125	<=0.03125				S	S	S	104	188332	B2	none	blaEC-5	none			none	none	none	none	none	none	none	none	none	none	none	none	none	none	none
DE18_S10	37775_2_256	ERR8772304	Carbapenem-S	-	Germany	DE18	214	DEA2	50.938361	6.959974	4	9	2019	Clinical sample	Urine	Ertapenem, Imipenem, Meropenem	EUCAST	<=0.0625	0.125	<=0.03125				S	S	S	1485	188385	F	blaEC	blaCMY-2	blaCMY-2		CMY-2	blaOXA-48	none	none	none	none	none	none	none	none	none	none	none	none	none	none
DE19_R01	37775_1_22	ERR8771649	Carbapenem-R/I	-	Germany	DE19	377	DEA2	50.8031684	6.4820806	2	5	2019	Clinical sample	Blood	Ertapenem	EUCAST	1	0.25	0.25				R	S	S	38	115169	D	blaEC	blaCTX-M-27	blaCTX-M-27	CTX-M-27		blaOXA-244	none	none	none	none	none	none	none	none	none	none	none	aadA5;aph(3'')-Ib;aph(6)-Id	none	none
DE19_S01	37775_1_24	ERR8771651	Carbapenem-S	-	Germany	DE19	377	DEA2	50.8031684	6.4820806	2	5	2019	Clinical sample	Wound swabs	Ertapenem, Imipenem, Meropenem	EUCAST	<=0.0625	0.125	<=0.03125				S	S	S	88	188320	C	blaEC;blaTEM-1	none	none			none	none	none	none	none	none	none	none	none	none	none	none	aph(3'')-Ib;aph(6)-Id	none	none
DE19_S03	37775_2_184	ERR8772195	Carbapenem-S	-	Germany	DE19	377	DEA2	50.8031684	6.4820806	1	9	2019	Clinical sample	Wound swabs	Ertapenem, Imipenem, Meropenem	EUCAST	<=0.0625	0.125	<=0.03125				S	S	S	354	188354	F	blaEC	blaCTX-M-2	blaCTX-M-2	CTX-M-2		none	gyrA_D87N;gyrA_S83L;parC_E84G;parC_S80I;parE_I355T	none	none	aac(3)-IId	none	aph(3')-Ia	none	none	none	none	none	aadA1	none	none
DE22_R01	37775_2_382	ERR8772430	Carbapenem-R/I	-	Germany	DE22	311	DEA4	52.010877	8.540868	29	5	2019	Screening sample	Other	Ertapenem, Imipenem, Meropenem	EUCAST	16	8	64				R	R	R	648	188373	F	blaEC	blaCTX-M-15	blaCTX-M-15	CTX-M-15		blaNDM-5	gyrA_D87N;gyrA_S83L;parC_S80I;parE_S458A	none	none	aac(3)-IIe	none	none	none	none	none	none	none	aadA2	none	none
DE22_S01	37775_2_384	ERR8772432	Carbapenem-S	Yes	Germany	DE22	311	DEA4	52.010877	8.540868				Unknown	Unknown	Unknown	Unknown	<=0.0625	0.125	<=0.03125				S	S	S	1057	188370	B2	blaEC	none	none			none	none	none	marR_S3N	none	none	none	none	none	none	none	none	none	none	none
DE22_S02	41784_2_347	ERR8775037	Carbapenem-S	Yes	Germany	DE22	311	DEA4	52.010877	8.540868				Unknown	Unknown	Unknown	Unknown	<=0.0625	0.0625	<=0.03125				S	S	S	69	188681	D	blaEC;blaTEM-1	none	none			none	none	none	none	none	none	none	none	none	none	none	none	aph(3'')-Ib;aph(6)-Id	none	none
DE22_S03	40328_2_266	ERR8773913	Carbapenem-S	Yes	Germany	DE22	311	DEA4	52.010877	8.540868				Unknown	Unknown	Unknown	Unknown	<=0.0625	0.125	<=0.03125				S	S	S	69	188544	D	blaEC;blaTEM-1	none	none			none	none	none	none	none	none	none	none	none	none	none	none	aadA1;aph(3'')-Ib;aph(6)-Id	none	none
DE25_S03	37775_1_365	ERR8771992	Carbapenem-S	-	Germany	DE25	215	DED2	51.0493286	13.7381437	7	9	2019	Clinical sample	Wound swabs	Imipenem, Meropenem	EUCAST	<=0.0625	0.125	<=0.03125				S	S	S	4995	188329	A	blaEC	none	none			none	none	none	none	none	none	none	none	none	none	none	none	none	none	none
DE27_S01	37775_2_380	ERR8772428	Carbapenem-S	-	Germany	DE27	221	DE14	48.3973944	9.9932755	27	5	2019	Clinical sample	Urine	Ertapenem, Imipenem, Meropenem	EUCAST	<=0.0625	0.125	<=0.03125				S	S	S	95	188381	B2	blaEC;blaTEM-1	none	none			none	none	none	marR_S3N	none	none	none	none	none	none	none	none	aph(3'')-Ib	none	none
DE30_R02	40660_1_306	ERR8774744	Carbapenem-R/I	-	Germany	DE30	457	DEG0	50.9002644	11.2829778	25	8	2019	Clinical sample	Wound swabs	Ertapenem, Imipenem, Meropenem	EUCAST	>64	8	64				R	R	R	167	188614	A	blaEC;blaTEM-1	blaCTX-M-15	blaCTX-M-15	CTX-M-15		blaNDM-5	gyrA_D87N;gyrA_S83L;parC_S80I;parE_S458A	none	none	aac(3)-IId	none	none	rmtB1	none	none	none	none	aadA2	none	none
DE30_S02	40660_1_276	ERR8774714	Carbapenem-S	-	Germany	DE30	457	DEG0	50.9002644	11.2829778	25	8	2019	Clinical sample	Urine	Imipenem, Meropenem	Unknown	<=0.0625	0.25	<=0.03125				S	S	S	12	188617	B2	blaEC;blaSHV-1	none	none			none	none	none	none	none	none	none	none	none	none	none	none	aadA1	none	none
GR01_R05	40660_2_171	ERR8774868	Carbapenem-R/I	-	Greece	GR01	317	EL30	37.9841	23.728000000000065	7	10	2019	Clinical sample	Other	Imipenem, Meropenem	EUCAST		2	4	19	21	20	R	S	I	410	188646	C	blaEC;blaTEM-1	blaCMY-13	blaCMY-13		CMY-13	blaVIM-1	gyrA_D87N;gyrA_S83L;parC_S80I;parE_S458A	none	none	none	none	none	none	ant(2'')-Ia	none	none	none	aadA1;aadA2	aac(6')-Il	none
GR01_S05	40660_2_173	ERR8774869	Carbapenem-S	-	Greece	GR01	317	EL30	37.9841	23.728000000000065	1	10	2019	Clinical sample	Urine	Imipenem, Meropenem	EUCAST		</=1	</=0.125	36	29	30	S	S	S	95	188651	B2	blaEC	none	none			none	none	none	marR_S3N	none	none	none	none	none	none	none	none	none	none	none
GR03_S07	40660_1_253	ERR8774691	Carbapenem-S	-	Greece	GR03	101	EL30	38.0455744	23.8052702	23	5	2019	Clinical sample	Urine	Ertapenem, Imipenem, Meropenem	CLSI		</=1	</=0.125	36	30	33	S	S	S	73	188604	B2	none	blaEC-5	none			none	none	none	none	none	none	none	none	none	none	none	none	none	none	none
GR03_S10	40660_1_251	ERR8774689	Carbapenem-S	-	Greece	GR03	101	EL30	38.0455744	23.8052702	23	5	2019	Clinical sample	Urine	Ertapenem, Imipenem, Meropenem	CLSI		</=1	</=0.125	26	31	29	S	S	S	131	188606	B2	blaEC	blaCTX-M-15;blaOXA-1	blaCTX-M-15	CTX-M-15		none	gyrA_D87N;gyrA_S83L;parC_E84V;parC_S80I;parE_I529L	aac(6')-Ib-cr5	none	none	none	none	none	none	none	none	none	none	none	none
GR05_R07	40328_1_136	ERR8773153	Carbapenem-R/I	-	Greece	GR05	320	EL30	37.9440078	23.6483599	13	5	2019	Clinical sample	Urine	Imipenem	CLSI		4	4	24	23	24	R	I	I	131	188690	B2	blaEC;blaTEM-1	blaCTX-M-15;blaOXA-1;blaOXA-10;blaVEB-1	blaCTX-M-15;blaVEB-1	CTX-M-15; VEB-1		blaVIM-1	gyrA_D87N;gyrA_S83L;parC_E84V;parC_S80I;parE_I529L	aac(6')-Ib-cr5	none	none	none	none	rmtB1	ant(2'')-Ia	none	none	none	aadA1;aph(3'')-Ib;aph(6)-Id	aac(6')-Il	none
GR16_S02	38089_1_315	ERR8772814	Carbapenem-S	Yes	Greece	GR16	319	EL64	35.3634	23.536399999999958	13	10	2019	Clinical sample	Urine	Ertapenem, Imipenem, Meropenem	EUCAST				28	28	31	S	S	S	162	188429	B1	blaEC	none	none			none	none	none	none	none	none	none	none	none	none	none	none	none	none	none
GR16_S03	38089_2_161	ERR8772962	Carbapenem-S	Yes	Greece	GR16	319	EL64	35.3634	23.536399999999958	10	10	2019	Clinical sample	Urine	Ertapenem, Imipenem, Meropenem	EUCAST				35	30	33	S	S	S	127	188462	B2	blaEC	none	none			none	none	none	marR_S3N	none	none	none	none	none	none	none	none	none	none	none
GR16_S04	37775_2_272	ERR8772320	Carbapenem-S	Yes	Greece	GR16	319	EL64	35.3634	23.536399999999958	12	10	2019	Clinical sample	Urine	Ertapenem, Imipenem, Meropenem	EUCAST				33	28	32	S	S	S	12	188367	B2	blaEC	none	none			none	none	none	none	none	none	none	none	none	none	none	none	none	none	none
HU01_R03	35876_1_367	ERR7734967	Carbapenem-R/I	-	Hungary	HU01	308	HU10	47.4633	19.10570000000007	14	8	2019	Clinical sample	Wound swabs	Ertapenem, Imipenem	EUCAST	32	8	16				R	R	R	349	188181	D	blaEC	blaDHA-1	blaDHA-1		DHA-1	none	qnrB4	none	none	none	none	none	none	none	none	none	none	aph(3'')-Ib;aph(6)-Id	none	none
IS01_R03	35876_1_193	ERR7734793	Carbapenem-R/I	-	Iceland	IS01	380	IS00	64.146	-21.942199999999957	16	5	2019	Clinical sample	Urine	Ertapenem, Meropenem	EUCAST	>4	16	16				R	R	R	405	188145	D	blaEC;blaTEM-1	blaOXA-1	none			blaNDM-5	gyrA_D87N;gyrA_S83L;parC_S80I;parE_S458A	aac(6')-Ib-cr5	none	none	none	none	rmtB1	none	none	none	none	aadA5;aph(3'')-Ib;aph(6)-Id	none	none
IS01_S02	35876_1_195	ERR7734795	Carbapenem-S	-	Iceland	IS01	380	IS00	64.146	-21.942199999999957	18	5	2019	Clinical sample	Urine	Ertapenem	EUCAST	<=0.12	<=0.5	<=0.12				S	S	S	399	188069	A	blaEC	none	none			none	none	none	none	none	none	none	none	none	none	none	none	none	none	none
IS01_S03	35876_2_300	ERR7735277	Carbapenem-S	-	Iceland	IS01	380	IS00	64.146	-21.942199999999957	17	5	2019	Clinical sample	Urine	Ertapenem	EUCAST	<=0.12	<=0.5	<=0.12				S	S	S	127	188206	B2	blaEC;blaTEM;blaTEM-1	none	none			none	none	none	marR_S3N	none	none	none	none	none	none	none	none	none	none	none
IE02_R03	37775_2_241	ERR8772289	Carbapenem-R/I	-	Ireland	IE02	225	IE05	52.6365	-8.654549999999972	6	8	2019	Screening sample	Other	Meropenem	EUCAST			4				Missing	Missing	I	361	188358	A	blaTEM-1	none	none			blaNDM-5	gyrA_D87N;gyrA_S83L;parC_A56T;parC_S80I	none	none	none	none	none	none	none	none	none	none	aph(3'')-Ib;aph(6)-Id	none	none
IE02_S02	37775_1_249	ERR8771876	Carbapenem-S	-	Ireland	IE02	225	IE05	52.6365	-8.654549999999972	3	8	2019	Screening sample	Other	Meropenem	EUCAST			2				Missing	Missing	S	224	188317	B1	blaEC;blaTEM-1	none	none			none	none	none	none	none	none	none	none	none	none	none	none	aph(3'')-Ib;aph(6)-Id	none	none
IE02_S03	37775_2_245	ERR8772293	Carbapenem-S	-	Ireland	IE02	225	IE05	52.6365	-8.654549999999972	8	8	2019	Screening sample	Other	Meropenem	EUCAST			0.25				Missing	Missing	S	23	188384	C	blaEC;blaTEM	none	none			none	gyrA_D87Y;gyrA_S83L;parC_S80W	none	none	none	none	none	none	none	none	none	none	aadA1	none	none
IE07_S02	38089_1_75	ERR8772574	Carbapenem-S	-	Ireland	IE07	245	IE06	53.3852	-6.233849999999961	27	6	2019	Clinical sample	Urine	Ertapenem, Meropenem	EUCAST			</=0.03				Missing	Missing	S	131	188456	B2	blaEC	blaCTX-M-15;blaOXA-1	blaCTX-M-15	CTX-M-15		none	gyrA_D87N;gyrA_S83L;parC_E84V;parC_S80I;parE_I529L	aac(6')-Ib-cr5	none	aac(3)-IIe	none	none	none	none	none	none	none	aadA5	none	none
IE07_S03	37775_1_211	ERR8771838	Carbapenem-S	Yes	Ireland	IE07	245	IE06	53.3852	-6.233849999999961	5	8	2019	Clinical sample	Urine	Ertapenem, Meropenem	EUCAST			</=0.03				Missing	Missing	S	746	188306	A	blaEC	none	none			none	none	none	none	none	none	none	none	none	none	none	none	none	none	none
IE07_S05	38089_1_109	ERR8772608	Carbapenem-S	Yes	Ireland	IE07	245	IE06	53.3852	-6.233849999999961	19	9	2019	Clinical sample	Urine	Ertapenem, Meropenem	EUCAST			</=0.03				Missing	Missing	S	1193	188408	B2	none	blaCTX-M-27;blaEC-5	blaCTX-M-27	CTX-M-27		none	gyrA_D87N;gyrA_S83L;parC_S80I;parE_L416F	none	marR_S3N	none	none	none	none	none	none	none	none	aph(3'')-Ib;aph(6)-Id	none	none
IE07_S07	38089_1_111	ERR8772610	Carbapenem-S	-	Ireland	IE07	245	IE06	53.3852	-6.233849999999961	11	7	2019	Screening sample	Other	Ertapenem, Meropenem	EUCAST			</=0.03				Missing	Missing	S	95	188405	B2	blaEC	none	none			none	none	none	marR_S3N	none	none	none	none	none	none	none	none	aph(3'')-Ib;aph(6)-Id	none	none
IE07_S09	37775_2_187	ERR8772198	Carbapenem-S	-	Ireland	IE07	245	IE06	53.3852	-6.233849999999961	31	10	2019	Clinical sample	Urine	Ertapenem, Meropenem	EUCAST			</=0.03				Missing	Missing	S	73	188349	B2	none	blaEC-5	none			none	none	none	none	none	none	none	none	none	none	none	none	none	none	none
IT04_R03	40328_2_37	ERR8773443	Carbapenem-R/I	-	Italy	IT04	273	ITF6	39.3100000	16.250199999999950	24	9	2019	Clinical sample	Wound swabs	Ertapenem, Meropenem	EUCAST	2		2				R	Missing	S	131	188566	B2	blaEC;blaTEM-1	blaCTX-M-27	blaCTX-M-27	CTX-M-27		blaKPC-3	gyrA_D87N;gyrA_S83L;parC_E84V;parC_S80I;parE_I529L	none	none	none	none	none	none	none	none	none	none	aadA5;aph(3'')-Ib;aph(6)-Id	none	none
IT04_S03	40328_2_50	ERR8773456	Carbapenem-S	-	Italy	IT04	273	ITF6	39.3100000	16.250199999999950	16	9	2019	Clinical sample	Urine	Ertapenem, Meropenem	EUCAST	<=0.5		<=0.12				S	Missing	S	141	188564	B2	blaEC	none	none			none	none	none	marR_S3N	none	none	none	none	none	none	none	none	none	none	none
IT04_S04	40328_2_32	ERR8773438	Carbapenem-S	Yes	Italy	IT04	273	ITF6	39.3100000	16.250199999999950	16	9	2019	Clinical sample	Urine	Ertapenem, Imipenem	EUCAST	<=0.5		<=0.12				S	Missing	S	2139	188556	A	blaEC	none	none			none	none	none	none	none	none	none	none	none	none	none	none	none	none	none
IT04_S05	40328_2_343	ERR8774098	Carbapenem-S	-	Italy	IT04	273	ITF6	39.3100000	16.250199999999950	23	6	2019	Clinical sample	Urine	Ertapenem, Imipenem, Meropenem	EUCAST	<=0.5		<=0.12				S	Missing	S	69	188543	D	blaEC	none	none			none	none	none	none	none	none	none	none	none	none	none	none	none	none	none
IT04_S07	40328_2_309	ERR8774014	Carbapenem-S	-	Italy	IT04	273	ITF6	39.3100000	16.250199999999950	3	10	2019	Clinical sample	Urine	Ertapenem, Imipenem	EUCAST	<=0.5		<=0.12				S	Missing	S	38	188554	D	blaEC	none	none			none	none	none	none	none	none	none	none	none	none	none	none	none	none	none
IT05_R05	40328_2_46	ERR8773452	Carbapenem-R/I	-	Italy	IT05	19	ITF3	40.8661000	14.221999999999980	16	7	2019	Clinical sample	Urine	Meropenem	EUCAST	<=0.5		8				S	Missing	I	131	188569	B2	blaEC	blaSHV-12	blaSHV-12	SHV-12		blaVIM-1	gyrA_S83L;parE_I529L;qnrS1	none	none	aac(6')-Ib4	aph(3')-XV	none	none	none	none	none	none	aadA1;aph(3'')-Ib;aph(6)-Id	none	none
IT05_S05	40328_2_149	ERR8773641	Carbapenem-S	-	Italy	IT05	19	ITF3	40.8661000	14.221999999999980	23	7	2019	Clinical sample	Urine	Meropenem	EUCAST	<=0.25		<=0.12				S	Missing	S	141	188542	B2	blaEC	none	none			none	none	none	marR_S3N	none	none	none	none	none	none	none	none	none	none	none
IT09_R06	40328_1_343	ERR8773365	Carbapenem-R/I	-	Italy	IT09	274	ITF3	40.6802000	14.759700000000066	16	7	2019	Clinical sample	Other	Ertapenem, Imipenem, Meropenem	EUCAST	>2		32				R	Missing	R	167	188536	A	blaEC	blaCTX-M-32	blaCTX-M-32	CTX-M-32		blaNDM-5	gyrA_D87N;gyrA_S83L;parC_S80I;parE_S458A	none	none	aac(3)-IIe	none	none	none	none	none	none	none	aadA1;aadA2;aph(3'')-Ib;aph(6)-Id	none	none
IT09_S06	40328_2_116	ERR8773565	Carbapenem-S	-	Italy	IT09	274	ITF3	40.6802000	14.759700000000066	17	10	2019	Clinical sample	Blood	Ertapenem, Imipenem, Meropenem	EUCAST	<=0.12		<=0.25				S	Missing	S	131	188527	B2	blaEC;blaTEM-1	blaCTX-M-15;blaOXA-1	blaCTX-M-15	CTX-M-15		none	gyrA_D87N;gyrA_S83L;parC_E84V;parC_S80I;parE_I529L	aac(6')-Ib-cr5	none	aac(3)-IId	none	none	none	none	none	none	none	aadA5;aph(3'')-Ib;aph(6)-Id	none	none
IT12_R08	40328_2_267	ERR8773915	Carbapenem-R/I	-	Italy	IT12	401	ITD5	44.4161414	12.201761700000000	7	9	2019	Clinical sample	Blood	Ertapenem, Imipenem, Meropenem	EUCAST	1		2				R	Missing	S	141	188546	B2	blaEC	none	none			blaKPC-3	none	none	marR_S3N	none	none	none	none	none	none	none	none	none	none	none
IT12_S07	40328_1_288	ERR8773310	Carbapenem-S	-	Italy	IT12	401	ITD5	44.4161414	12.201761700000000	1	9	2019	Clinical sample	Blood	Ertapenem, Imipenem, Meropenem	EUCAST	<=0.12		<=0.25				S	Missing	S	12	188498	B2	blaEC;blaTEM-40	none	none			none	none	none	none	none	none	none	none	none	none	none	none	none	none	none
IT12_S08	40328_2_241	ERR8773853	Carbapenem-S	Yes	Italy	IT12	401	ITD5	44.4161414	12.201761700000000	7	9	2019	Clinical sample	Blood	Ertapenem, Imipenem, Meropenem	EUCAST	0.012		<=0.25				S	Missing	S	11974	188547	B2	blaTEM-1	blaEC-5	none			none	none	none	none	none	none	none	none	none	none	none	none	aph(6)-Id	none	none
IT14_S06	40328_1_197	ERR8773214	Carbapenem-S	-	Italy	IT14	18	ITE4	41.9463000	12.416299999999978	29	7	2019	Clinical sample	Blood	Ertapenem, Meropenem	EUCAST	<=0.12		<=0.25				S	Missing	S	131	188496	B2	blaEC	blaOXA-1	none			none	gyrA_D87N;gyrA_S83L;parC_E84V;parC_S80I;parE_I529L	aac(6')-Ib-cr5	none	none	none	none	none	none	none	none	none	none	none	none
IT15_R09	40328_1_319	ERR8773341	Carbapenem-R/I	-	Italy	IT15	244	ITE4	41.8705000	12.454700000000003	6	5	2019	Clinical sample	Urine	Ertapenem, Imipenem, Meropenem	EUCAST	>2		32				R	Missing	R	405	188520	D	blaEC;blaOXA	blaCTX-M-15	blaCTX-M-15	CTX-M-15		blaNDM-5	gyrA_D87N;gyrA_S83L;parC_S80I;parE_S458A;qnrS1	aac(6')-Ib-cr5	none	aac(3)-IIe	none	none	none	none	none	none	none	aadA2;aadA5	none	none
IT15_S09	40328_2_150	ERR8773644	Carbapenem-S	-	Italy	IT15	244	ITE4	41.8705000	12.454700000000003	3	5	2019	Clinical sample	Aspirates	Ertapenem, Imipenem, Meropenem	EUCAST	<=0.5		<=0.12				S	Missing	S	73	188066	B2	none	blaEC-5	none			none	none	none	none	none	none	none	none	none	none	none	none	none	none	none
IT15_S10	40328_2_148	ERR8773639	Carbapenem-S	-	Italy	IT15	244	ITE4	41.8705000	12.454700000000003	2	5	2019	Clinical sample	Soft tissue samples	Ertapenem, Imipenem, Meropenem	EUCAST	<=0.25		<=0.125				S	Missing	S	10	188522	A	blaEC;blaTEM-1	none	none			none	none	none	none	none	none	none	none	none	none	none	none	aph(3'')-Ib	none	none
IT21_R07	40328_2_77	ERR8773483	Carbapenem-R/I	-	Italy	IT21	86	ITC4	45.4828000	9.407280000000014	26	8	2019	Clinical sample	Other	Ertapenem	EUCAST	>2		4				R	Missing	I	1495	188574	A	blaEC	none	none			blaKPC-2	none	none	none	none	none	none	none	none	none	none	none	none	none	none
IT21_S07	40660_1_135	ERR8774547	Carbapenem-S	-	Italy	IT21	86	ITC4	45.4828000	9.407280000000014	11	9	2019	Clinical sample	Blood	Ertapenem, Meropenem	EUCAST	<=0.12		<=0.25				S	Missing	S	421	188592	B2	blaEC	none	none			none	none	none	marR_S3N	none	none	none	none	none	none	none	none	none	none	none
IT22_S02	40660_1_101	ERR8774467	Carbapenem-S	-	Italy	IT22	400	ITC4	45.5123000	9.267020000000002	8	5	2019	Clinical sample	Blood	Imipenem, Meropenem	EUCAST	<=0.5		<=0.12				S	Missing	S	131	188578	B2	blaEC;blaTEM-1	blaCTX-M-15;blaOXA-1	blaCTX-M-15	CTX-M-15		none	gyrA_D87N;gyrA_S83L;parC_E84V;parC_S80I;parE_I529L	aac(6')-Ib-cr5	none	aac(3)-IIe	none	none	none	none	none	none	none	aph(3'')-Ib;aph(6)-Id	none	none
IT22_S03	40660_1_99	ERR8774462	Carbapenem-S	-	Italy	IT22	400	ITC4	45.5123000	9.267020000000002	6	7	2019	Clinical sample	Blood	Imipenem, Meropenem	EUCAST	<=0.5		<=0.12				S	Missing	S	355	188624	B2	blaEC	none	none			none	none	none	none	none	none	none	none	none	none	none	none	none	none	none
IT22_S06	40660_1_77	ERR8774410	Carbapenem-S	-	Italy	IT22	400	ITC4	45.5123000	9.267020000000002	15	7	2019	Clinical sample	Blood	Imipenem, Meropenem	EUCAST	<=0.5		<=0.12				S	Missing	S	131	188628	B2	blaEC;blaTEM-1	blaCTX-M-15;blaOXA-1	blaCTX-M-15	CTX-M-15		none	gyrA_D87N;gyrA_S83L;parC_E84V;parC_S80I;parE_I529L	aac(6')-Ib-cr5	none	aac(3)-IIe	none	none	none	none	none	none	none	aph(3'')-Ib	none	none
IT22_S07	40660_1_133	ERR8774542	Carbapenem-S	-	Italy	IT22	400	ITC4	45.5123000	9.267020000000002	2	8	2019	Clinical sample	Blood	Imipenem, Meropenem	EUCAST	<=0.5		<=0.12				S	Missing	S	6335	188590	A	blaEC	none	none			none	none	none	none	none	none	none	none	none	none	none	none	none	none	none
IT22_S09	40660_1_129	ERR8774532	Carbapenem-S	-	Italy	IT22	400	ITC4	45.5123000	9.267020000000002	2	8	2019	Clinical sample	Blood	Imipenem, Meropenem	EUCAST	<=0.5		<=0.12				S	Missing	S	131	188496	B2	blaEC	blaOXA-1	none			none	gyrA_D87N;gyrA_S83L;parC_E84V;parC_S80I;parE_I529L	aac(6')-Ib-cr5	none	none	none	none	none	none	none	none	none	none	none	none
IT22_S10	40328_2_82	ERR8773489	Carbapenem-S	-	Italy	IT22	400	ITC4	45.5123000	9.267020000000002	31	7	2019	Clinical sample	Blood	Imipenem, Meropenem	EUCAST	<=0.5		<=0.12				S	Missing	S	1193	188572	B2	none	blaCTX-M-15;blaEC-5;blaOXA-1	blaCTX-M-15	CTX-M-15		none	gyrA_D87N;gyrA_S83L;parC_S80I;parE_L416F	aac(6')-Ib-cr5	none	aac(3)-IIe	none	none	none	none	none	none	none	aph(3'')-Ib;aph(6)-Id	none	none
IT23_R10	40328_1_160	ERR8773177	Carbapenem-R/I	-	Italy	IT23	185	ITE3	43.6170000	13.517100000000028	14	6	2019	Clinical sample	Lower respiratory tract specimens	Meropenem	EUCAST	2		4				R	Missing	I	131	188486	B2	blaEC;blaTEM-1	blaOXA-1	none			blaKPC-3	gyrA_D87N;gyrA_S83L;parC_E84V;parC_S80I;parE_I529L	aac(6')-Ib-cr5	none	aac(3)-IIe	none	none	none	none	none	none	none	none	none	none
IT23_S02	40328_2_62	ERR8773468	Carbapenem-S	-	Italy	IT23	185	ITE3	43.6170000	13.517100000000028	19	4	2019	Clinical sample	Lower respiratory tract specimens	Meropenem	EUCAST	<=0.12		<=0.25				S	Missing	S	127	188568	B2	blaEC	none	none			none	none	none	marR_S3N	none	none	none	none	none	none	none	none	aph(3'')-Ib;aph(6)-Id	none	none
IT23_S03	40328_2_376	ERR8774176	Carbapenem-S	-	Italy	IT23	185	ITE3	43.6170000	13.517100000000028	29	4	2019	Clinical sample	Lower respiratory tract specimens	Meropenem	EUCAST	<=0.12		<=0.25				S	Missing	S	131	188561	B2	blaEC	blaCTX-M-15;blaOXA-1	blaCTX-M-15	CTX-M-15		none	gyrA_D87N;gyrA_S83L;parC_E84V;parC_S80I;parE_I529L	aac(6')-Ib-cr5	none	none	none	none	none	none	none	none	none	aadA5	none	none
IT23_S04	40328_2_374	ERR8774171	Carbapenem-S	-	Italy	IT23	185	ITE3	43.6170000	13.517100000000028	3	5	2019	Clinical sample	Soft tissue samples	Meropenem	EUCAST	<=0.12		<=0.25				S	Missing	S	216	188560	A	blaEC	none	none			none	none	none	none	none	none	none	none	none	none	none	none	none	none	none
IT23_S06	40328_2_370	ERR8774162	Carbapenem-S	-	Italy	IT23	185	ITE3	43.6170000	13.517100000000028	4	5	2019	Clinical sample	Blood	Meropenem	EUCAST	<=0.12		<=0.25				S	Missing	S	69	188563	D	blaEC;blaTEM-1	none	none			none	qnrB6	aac(6')-Ib-cr5	none	none	none	aph(3')-Ia	none	none	none	none	none	aadA1;aadA16;aph(3'')-Ib;aph(6)-Id	none	none
IT23_S07	40328_2_352	ERR8774119	Carbapenem-S	Yes	Italy	IT23	185	ITE3	43.6170000	13.517100000000028	8	5	2019	Clinical sample	Other	Meropenem	EUCAST	<=0.12		<=0.25				S	Missing	S	69	188557	D	blaEC	none	none			none	none	none	none	none	none	none	none	none	none	none	none	none	none	none
IT23_S10	40328_2_28	ERR8773434	Carbapenem-S	-	Italy	IT23	185	ITE3	43.6170000	13.517100000000028	30	5	2019	Screening sample	Other	Meropenem	EUCAST	<=0.12		<=0.25				S	Missing	S	543	188548	E	blaEC	none	none			none	gyrA_S83L	none	none	none	none	none	none	none	none	none	none	none	none	none
IT26_R09	40328_2_135	ERR8773610	Carbapenem-R/I	-	Italy	IT26	280	ITD1	46.4981125	11.354780100000000	19	8	2019	Clinical sample	Urine	Ertapenem, Meropenem	EUCAST	2		4				R	Missing	I	131	188525	B2	blaEC	blaCTX-M-15;blaOXA-1	blaCTX-M-15	CTX-M-15		blaKPC-3	gyrA_D87N;gyrA_S83L;parC_E84V;parC_S80I;parE_I529L	aac(6')-Ib-cr5	none	aac(3)-IIe	none	none	none	none	none	none	none	none	none	none
IT26_S09	40328_2_20	ERR8773426	Carbapenem-S	-	Italy	IT26	280	ITD1	46.4981125	11.354780100000000	19	8	2019	Clinical sample	Urine	Ertapenem, Meropenem	EUCAST	<=0.5		<=0.25				S	Missing	S	131	188697	B2	blaEC	blaCTX-M-15;blaOXA-1	blaCTX-M-15	CTX-M-15		none	gyrA_D87N;gyrA_S83L;parC_E84V;parC_S80I;parE_I529L	aac(6')-Ib-cr5	none	aac(3)-IIe	none	none	none	none	none	none	none	aadA5	none	none
IT29_R08	40328_1_216	ERR8773233	Carbapenem-R/I	-	Italy	IT29	17	ITC1	44.9129000	8.615319999999997	21	5	2019	Clinical sample	Urine	Ertapenem, Meropenem	EUCAST	2		2				R	Missing	S	131	188502	B2	blaEC;blaTEM-1	blaCTX-M-15;blaOXA-1	blaCTX-M-15	CTX-M-15		blaKPC-2	gyrA_D87N;gyrA_S83L;parC_E84V;parC_S80I;parE_I529L	aac(6')-Ib-cr5	none	aac(3)-IIe	none	none	none	none	none	none	none	aadA5	none	none
IT29_S08	40660_1_165	ERR8774603	Carbapenem-S	-	Italy	IT29	17	ITC1	44.9129000	8.615319999999997	21	5	2019	Clinical sample	Wound swabs	Ertapenem, Meropenem	EUCAST	<=0.12		<=0.25				S	Missing	S	744	188586	A	blaEC;blaTEM-1	none	none			none	gyrA_D87N;gyrA_S83L;parC_A56T;parC_S80I	none	none	none	none	aph(3')-Ia	none	none	none	none	none	aadA1;aadA2;aadA5;aph(3'')-Ib;aph(6)-Id	none	none
IT32_R05	40328_1_253	ERR8773270	Carbapenem-R/I	-	Italy	IT32	184	ITC1	45.3211000	8.420319999999947	7	10	2019	Clinical sample	Urine	Ertapenem, Imipenem, Meropenem	EUCAST	>2		4				R	Missing	I	131	188499	B2	blaEC;blaTEM-1	blaCTX-M-15;blaOXA-1	blaCTX-M-15	CTX-M-15		blaKPC-2	gyrA_D87N;gyrA_S83L;parC_E84V;parC_S80I;parE_I529L;qnrB1	aac(6')-Ib-cr5	none	none	none	none	none	none	none	none	none	none	none	none
IT32_S05	40328_2_277	ERR8773938	Carbapenem-S	-	Italy	IT32	184	ITC1	45.3211000	8.420319999999947	21	10	2019	Clinical sample	Blood	Ertapenem, Meropenem	EUCAST	<=0.12		<=0.25				S	Missing	S	95	188071	B2	blaEC;blaTEM-1	none	none			none	none	none	marR_S3N	none	none	none	none	none	none	none	none	aph(3'')-Ib;aph(6)-Id	none	none
IT37_R04	40328_2_3	ERR8773409	Carbapenem-R/I	-	Italy	IT37	432	ITG1	38.1112000	13.352399999999989	29	9	2019	Clinical sample	Urine	Meropenem	EUCAST	>2		32				R	Missing	R	131	188565	B2	blaEC	blaCTX-M-14;blaOXA-1	blaCTX-M-14	CTX-M-14		blaKPC-3	gyrA_D87N;gyrA_S83L;parC_E84V;parC_S80I;parE_I529L	aac(6')-Ib-cr5	none	aac(3)-IIe	none	none	none	none	none	none	none	none	none	none
IT37_S04	40328_2_113	ERR8773559	Carbapenem-S	-	Italy	IT37	432	ITG1	38.1112000	13.352399999999989	8	10	2019	Clinical sample	Urine	Meropenem	EUCAST	<=0.5		<=0.12				S	Missing	S	131	188526	B2	blaEC	none	none			none	gyrA_D87N;gyrA_S83L;parC_E84V;parC_S80I;parE_I529L	none	none	aac(3)-IIe	none	none	none	none	none	none	none	aadA5	none	none
IT38_S01	40660_1_43	ERR8774264	Carbapenem-S	-	Italy	IT38	279	ITG1	37.5022000	15.087400000000002	8	5	2019	Clinical sample	Urine	Ertapenem, Imipenem, Meropenem	EUCAST	<=0.5		<=0.12				S	Missing	S	131	188629	B2	blaEC;blaTEM-1	none	none			none	gyrA_D87N;gyrA_S83L;parC_E84V;parC_S80I;parE_I529L	none	none	none	none	none	none	none	none	none	none	aadA5;aph(3'')-Ib;aph(6)-Id	none	none
IT38_S02	40660_1_41	ERR8774259	Carbapenem-S	-	Italy	IT38	279	ITG1	37.5022000	15.087400000000002	25	5	2019	Clinical sample	Urine	Ertapenem, Imipenem, Meropenem	EUCAST	<=0.5		<=0.12				S	Missing	S	131	188661	B2	blaEC;blaTEM-1	none	none			none	gyrA_S83L;parE_I529L	none	none	aac(3)-IId	none	none	none	none	none	none	none	none	none	none
IT38_S03	40328_2_222	ERR8773808	Carbapenem-S	Yes	Italy	IT38	279	ITG1	37.5022000	15.087400000000002	28	5	2019	Clinical sample	Urine	Ertapenem, Imipenem, Meropenem	EUCAST	<=0.5		<=0.12				S	Missing	S	73	188541	B2	none	blaEC-5	none			none	none	none	none	none	none	none	none	none	none	none	none	none	none	none
IT38_S04	40328_2_220	ERR8773803	Carbapenem-S	-	Italy	IT38	279	ITG1	37.5022000	15.087400000000002	6	6	2019	Clinical sample	Urine	Ertapenem, Imipenem, Meropenem	EUCAST	<=0.5		<=0.12				S	Missing	S	2524	188532	A	blaEC	none	none			none	none	none	none	none	none	none	none	none	none	none	none	none	none	none
IT38_S05	40328_2_218	ERR8773799	Carbapenem-S	-	Italy	IT38	279	ITG1	37.5022000	15.087400000000002	10	6	2019	Clinical sample	Urine	Ertapenem, Imipenem, Meropenem	EUCAST	<=0.5		<=0.12				S	Missing	S	131	188533	B2	blaEC;blaTEM-1	blaCTX-M-15	blaCTX-M-15	CTX-M-15		none	gyrA_D87N;gyrA_S83L;parC_E84V;parC_S80I;parE_I529L	none	none	none	none	aph(3')-Ia	none	none	none	none	none	aadA2	none	none
IT38_S06	40660_1_229	ERR8774667	Carbapenem-S	-	Italy	IT38	279	ITG1	37.5022000	15.087400000000002	6	6	2019	Clinical sample	Urine	Imipenem, Meropenem	EUCAST	<=0.5		<=0.12				S	Missing	S	1431	188599	B1	blaEC	none	none			none	gyrA_D87N;gyrA_S83L;parC_S80I;parE_S458A	none	none	none	none	none	none	none	none	none	none	none	none	none
IT38_S07	40660_1_227	ERR8774665	Carbapenem-S	-	Italy	IT38	279	ITG1	37.5022000	15.087400000000002	6	6	2019	Clinical sample	Urine	Ertapenem, Imipenem, Meropenem	EUCAST	<=0.5		<=0.12				S	Missing	S	62	188608	F	blaEC	none	none			none	none	none	none	none	none	none	none	none	none	none	none	none	none	none
IT38_S08	40660_1_225	ERR8774663	Carbapenem-S	-	Italy	IT38	279	ITG1	37.5022000	15.087400000000002	7	6	2019	Clinical sample	Urine	Ertapenem, Imipenem, Meropenem	EUCAST	<=0.5		<=0.12				S	Missing	S	744	188600	A	blaEC;blaTEM-1	none	none			none	gyrA_D87N;gyrA_S83L;parC_A56T;parC_S80I	none	none	none	none	aph(3')-Ia	none	none	none	none	none	aadA5;aph(3'')-Ib;aph(6)-Id	none	none
IT38_S09	40660_1_207	ERR8774645	Carbapenem-S	-	Italy	IT38	279	ITG1	37.5022000	15.087400000000002	3	6	2019	Clinical sample	Urine	Ertapenem, Imipenem, Meropenem	EUCAST	<=0.5		<=0.12				S	Missing	S	69	188601	D	blaEC	none	none			none	none	none	none	none	none	none	none	none	none	none	none	none	none	none
IT38_S10	40660_1_205	ERR8774643	Carbapenem-S	-	Italy	IT38	279	ITG1	37.5022000	15.087400000000002	6	6	2019	Clinical sample	Urine	Ertapenem, Imipenem, Meropenem	EUCAST	<=0.5		<=0.12				S	Missing	S	12864	188603	B2	blaEC	none	none			none	none	none	none	none	none	none	none	none	none	none	none	none	none	none
IT41_R04	40328_1_109	ERR8773126	Carbapenem-R/I	-	Italy	IT41	183	ITE2	43.1120000	12.389000000000010	6	5	2019	Clinical sample	Urine	Imipenem, Meropenem	EUCAST	>2		16				R	Missing	R	131	188480	B2	blaEC;blaTEM-1	none	none			blaKPC-3	parE_I529L	none	none	none	none	none	none	none	none	none	none	none	none	none
IT41_S06	40328_2_312	ERR8774021	Carbapenem-S	-	Italy	IT41	183	ITE2	43.1120000	12.389000000000010	10	5	2019	Clinical sample	Blood	Imipenem, Meropenem	EUCAST	<=0.12		<=0.25				S	Missing	S	95	188545	B2	blaEC;blaTEM-1	none	none			none	gyrA_S83L	none	marR_S3N	none	none	none	none	none	none	none	none	none	none	none
IT45_R01	40328_2_71	ERR8773477	Carbapenem-R/I	-	Italy	IT45	397	ITD3	45.6488000	11.783599999999979	1	5	2019	Clinical sample	Blood	Meropenem	EUCAST	2		4				R	Missing	I	131	188573	B2	blaEC;blaTEM-1	blaCTX-M-15	blaCTX-M-15	CTX-M-15		blaKPC-3	gyrA_D87N;gyrA_S83L;parC_E84V;parC_S80I;parE_I529L	none	none	aac(3)-IId	none	none	none	none	none	none	none	aadA5;aph(3'')-Ib;aph(6)-Id	none	none
IT45_R02	40328_2_69	ERR8773475	Carbapenem-R/I	-	Italy	IT45	397	ITD3	45.6488000	11.783599999999979	2	5	2019	Clinical sample	Other	Meropenem	EUCAST	>2		8				R	Missing	I	131	188570	B2	blaEC;blaTEM-1	blaCTX-M-15;blaOXA-1	blaCTX-M-15	CTX-M-15		blaKPC-3	gyrA_D87N;gyrA_S83L;parC_E84V;parC_S80I;parE_I529L	aac(6')-Ib-cr5	none	aac(3)-IId	none	none	none	ant(2'')-Ia	none	none	none	aadA1;aadA5;aph(3'')-Ib;aph(6)-Id	none	none
IT45_S01	40328_2_286	ERR8773960	Carbapenem-S	-	Italy	IT45	397	ITD3	45.6488000	11.783599999999979	7	5	2019	Clinical sample	Blood	Meropenem	EUCAST	<=0.12		<=0.25				S	Missing	S	567	188549	B2	blaEC	none	none			none	none	none	none	none	none	none	none	none	none	none	none	none	none	none
IT45_S02	40328_2_382	ERR8774191	Carbapenem-S	-	Italy	IT45	397	ITD3	45.6488000	11.783599999999979	15	6	2019	Clinical sample	Blood	Meropenem	EUCAST	<=0.12		<=0.25				S	Missing	S	93	188580	A	blaEC	none	none			none	gyrA_S83L	none	none	none	none	none	none	none	none	none	none	none	none	none
IT46_R01	40328_2_60	ERR8773466	Carbapenem-R/I	-	Italy	IT46	405	ITD5	44.4937000	11.342999999999961	22	7	2019	Clinical sample	Blood	Meropenem	EUCAST	1		4				R	Missing	I	537	188567	B2	none	blaEC-5	none			blaKPC-3	none	none	marR_S3N	none	none	none	none	none	none	none	none	none	none	none
IT46_R02	40328_2_341	ERR8774093	Carbapenem-R/I	-	Italy	IT46	405	ITD5	44.4937000	11.342999999999961	8	8	2019	Clinical sample	Wound swabs	Meropenem	EUCAST	1		2				R	Missing	S	155	188551	B1	blaEC	none	none			blaKPC-3	none	none	none	none	none	none	none	none	none	none	none	none	none	none
IT46_R03	40328_2_339	ERR8774087	Carbapenem-R/I	-	Italy	IT46	405	ITD5	44.4937000	11.342999999999961	23	7	2019	Clinical sample	Blood	Meropenem	EUCAST	2		0.5				R	Missing	S	410	188553	C	blaEC;blaTEM-1	blaCMY-2;blaCTX-M-15;blaOXA-1	blaCMY-2;blaCTX-M-15	CTX-M-15	CMY-2	blaOXA-181	gyrA_D87N;gyrA_S83L;parC_S80I;parE_S458A;qnrS1	aac(6')-Ib-cr5	none	aac(3)-IId	none	none	none	none	none	none	none	aadA5;aph(3'')-Ib;aph(6)-Id	none	none
IT46_S04	40328_2_320	ERR8774041	Carbapenem-S	-	Italy	IT46	405	ITD5	44.4937000	11.342999999999961	10	8	2019	Clinical sample	Blood	Meropenem	EUCAST	0.012		0.023				S	Missing	S	14	188577	B2	blaTEM-1	blaEC-5	none			none	none	none	marR_S3N	none	none	none	none	none	none	none	none	none	none	none
IT46_S05	40328_2_247	ERR8773868	Carbapenem-S	-	Italy	IT46	405	ITD5	44.4937000	11.342999999999961	11	8	2019	Clinical sample	Blood	Meropenem	EUCAST	0.016		0.016				S	Missing	S	69	188539	D	blaEC	none	none			none	none	none	none	none	none	none	none	none	none	none	none	none	none	none
IT46_S06	40328_2_245	ERR8773863	Carbapenem-S	-	Italy	IT46	405	ITD5	44.4937000	11.342999999999961	10	8	2019	Clinical sample	Blood	Meropenem	EUCAST	0.012		0.032				S	Missing	S	363	188535	B2	blaEC	none	none			none	parE_D475E	none	marR_S3N	none	none	none	none	none	none	none	none	none	none	none
LV01_R02	36773_1_264	ERR8771503	Carbapenem-R/I	-	Latvia	LV01	365	LV00	56.9493977	24.1051846	2	6	2019	Clinical sample	Urine	Ertapenem	EUCAST				19	25	22	R	S	S	38	188244	D	blaEC	blaCTX-M-27	blaCTX-M-27	CTX-M-27		blaOXA-244	none	none	none	none	none	none	none	none	none	none	none	aadA5;aph(3'')-Ib;aph(6)-Id	none	none
LV01_S02	36773_1_268	ERR8771507	Carbapenem-S	-	Latvia	LV01	365	LV00	56.9493977	24.1051846	10	6	2019	Clinical sample	Other	Imipenem, Meropenem	EUCAST							Missing	S	S	12	188255	B2	blaEC;blaTEM-1	none	none			none	none	none	none	none	none	none	none	none	none	none	none	aph(3'')-Ib	none	none
LT04_R03	36773_1_232	ERR8771471	Carbapenem-R/I	-	Lithuania	LT04	237	LT01	54.7634	25.282299999999964	14	5	2019	Screening sample	Other	Imipenem, Meropenem	EUCAST		4	8		15	13	Missing	I	I	641	188243	B1	blaEC;blaTEM-1	blaOXA-1	none			blaKPC-2	qnrB19;qnrS1	aac(6')-Ib-cr5	none	aac(3)-IId	none	none	none	none	none	none	none	aadA1	none	none
LT04_R07	35876_2_263	ERR7735240	Carbapenem-R/I	-	Lithuania	LT04	237	LT01	54.7634	25.282299999999964	25	5	2019	Screening sample	Other	Imipenem, Meropenem	EUCAST		4	8		14	12	Missing	I	I	46	188195	A	blaEC;blaTEM-1	blaCTX-M-15;blaOXA-1	blaCTX-M-15	CTX-M-15		blaKPC-2	qnrS1	aac(6')-Ib-cr5	none	aac(3)-IId	none	none	none	none	none	none	none	none	none	none
LT04_S03	36773_1_240	ERR8771479	Carbapenem-S	-	Lithuania	LT04	237	LT01	54.7634	25.282299999999964	26	5	2019	Clinical sample	Blood	Imipenem, Meropenem	EUCAST		<1	<0.125		30	30	Missing	S	S	106	188281	D	blaEC	none	none			none	parC_S57T	none	none	none	none	none	none	none	none	none	none	none	none	pmrB_V161G
LT04_S07	36773_1_238	ERR8771477	Carbapenem-S	-	Lithuania	LT04	237	LT01	54.7634	25.282299999999964	27	5	2019	Clinical sample	Urine	Imipenem, Meropenem	EUCAST		<1	<0.125		31	33	Missing	S	S	404	188239	B2	blaTEM-1	blaCTX-M-15;blaEC-5;blaOXA-1	blaCTX-M-15	CTX-M-15		none	qnrS1	aac(6')-Ib-cr5	marR_S3N	aac(3)-IIe	none	none	none	none	none	none	none	aph(3'')-Ib;aph(6)-Id	none	none
LU03_R01	40660_1_302	ERR8774740	Carbapenem-R/I	-	Luxembourg	LU03	288	LU00	49.61167	6.13	3	5	2019	Clinical sample	Blood	Ertapenem, Meropenem	EUCAST	>=4	8	>=32				R	R	R	361	188612	A	blaEC	blaCTX-M-15	blaCTX-M-15	CTX-M-15		blaNDM-5	gyrA_D87N;gyrA_S83L;parC_E84G;parC_S80I	none	none	none	none	none	none	none	none	none	none	aadA2	none	none
LU03_R03	40660_1_298	ERR8774736	Carbapenem-R/I	-	Luxembourg	LU03	288	LU00	49.61167	6.13	1	8	2019	Screening sample	Wound swabs	Ertapenem, Meropenem	EUCAST	>=4	<=0.5	0.5				R	S	S	399	188615	A	blaEC;blaTEM-1	blaCTX-M-15	blaCTX-M-15	CTX-M-15		blaOXA-48	none	none	none	none	none	none	none	none	none	none	none	none	none	none
LU03_S01	40328_1_325	ERR8773347	Carbapenem-S	-	Luxembourg	LU03	288	LU00	49.61167	6.13	3	5	2019	Clinical sample	Blood	Ertapenem, Meropenem	EUCAST	<= 0.12	<=0.5	<= 0.12		35	37	S	S	S	95	188507	B2	blaEC;blaLAP-2	blaCTX-M-27	blaCTX-M-27	CTX-M-27		none	qnrS1	none	marR_S3N	none	none	none	none	none	none	none	none	aph(3'')-Ib;aph(6)-Id	none	none
LU03_S03	40660_1_230	ERR8774668	Carbapenem-S	-	Luxembourg	LU03	288	LU00	49.61167	6.13	3	8	2019	Clinical sample	Urine	Ertapenem, Meropenem	EUCAST	<= 0.12	<=0.5	<= 0.12		28	29	S	S	S	69	188625	D	blaEC	blaCTX-M-14	blaCTX-M-14	CTX-M-14		none	none	none	none	none	none	none	none	ant(2'')-Ia	none	none	none	aadA1	none	none
LU04_R02	40660_1_228	ERR8774666	Carbapenem-R/I	-	Luxembourg	LU04	289	LU00	49.5011	5.979749999999967	27	6	2019	Clinical sample	Urine	Ertapenem, Imipenem, Meropenem	EUCAST	>=4	<= 0.5	<= 0.25				R	S	S	38	188609	D	blaEC	blaCTX-M-27	blaCTX-M-27	CTX-M-27		blaOXA-244	none	none	none	none	none	none	none	none	none	none	none	aadA5;aph(3'')-Ib;aph(6)-Id	none	none
LU04_S02	40660_1_300	ERR8774738	Carbapenem-S	-	Luxembourg	LU04	289	LU00	49.5011	5.979749999999967	5	7	2019	Clinical sample	Bone and joint specimens	Meropenem	EUCAST	<= 0.12	<=0.5	<= 0.12		32	37	S	S	S	73	188613	B2	blaSHV-1	blaEC-5	none			none	none	none	none	none	none	none	none	none	none	none	none	aadA1	none	none
NL01_R01	40660_1_126	ERR8774525	Carbapenem-R/I	-	Netherlands	NL01	334	NL22	52	5	12	8	2019	Screening sample	Other	Meropenem	EUCAST	>1	>8	>32				R	R	R	167	188593	A	blaEC;blaTEM-1	blaCMY-42	blaCMY-42	CMY-42		blaNDM-5	gyrA_D87N;gyrA_S83L;parC_S80I;parE_S458A	none	none	none	none	none	rmtB1	none	none	none	none	aadA2	none	none
NL01_S01	40660_1_128	ERR8774530	Carbapenem-S	-	Netherlands	NL01	334	NL22	52	5	2	9	2019	Clinical sample	Other	Meropenem	EUCAST	<=0.25	<=0.25	<0.25				S	S	S	12863	188596	B2	blaEC	none	none			none	none	none	none	none	none	none	none	none	none	none	none	none	none	none
NL03_R02	40660_1_340	ERR8774778	Carbapenem-R/I	-	Netherlands	NL03	343	NL32	52	4	12	12	2019	Clinical sample	Blood	Meropenem	EUCAST		>8	>32				Missing	R	R	10643	188623	D	blaEC	blaCTX-M-15	blaCTX-M-15	CTX-M-15		blaNDM-5	gyrA_S83L	none	none	none	none	none	none	none	none	none	none	aadA1;aadA2	none	none
NL23_R01	40328_2_172	ERR8773694	Carbapenem-R/I	-	Netherlands	NL23	339	NL33	52	4	29	8	2019	Screening sample	Other	Meropenem	EUCAST	16	>=16	12				R	R	R	448	188559	B1	blaTEM-1	blaCMY	blaCMY		CMY	blaNDM-5	gyrA_D87N;gyrA_S83L;parC_S80I;parE_S458T;qepA4	none	none	none	none	none	none	none	none	none	none	aadA2;aadA5;aph(3'')-Ib;aph(6)-Id	none	none
NL23_R03	40328_2_176	ERR8773703	Carbapenem-R/I	-	Netherlands	NL23	339	NL33	52	4	2	10	2019	Clinical sample	Urine	Meropenem	EUCAST	32	>=16	>32				R	R	R	44	188524	A	blaEC	none	none			blaNDM-5	gyrA_D87N;gyrA_S83L;parC_S80I;parE_S458T	none	none	none	none	none	none	none	none	none	none	none	none	none
NL23_S01	40328_2_196	ERR8773748	Carbapenem-S	-	Netherlands	NL23	339	NL33	52	4	30	9	2019	Clinical sample	Urine	Meropenem	EUCAST		<=0.25	<0.25				Missing	S	S	1193	188528	B2	none	blaCTX-M-15;blaEC-5;blaOXA-1	blaCTX-M-15	CTX-M-15		none	gyrA_D87N;gyrA_S83L;parC_S80I;parE_L416F	aac(6')-Ib-cr5	marR_S3N	aac(3)-IIe	none	none	none	none	none	none	none	none	none	none
NL23_S03	40660_1_114	ERR8774498	Carbapenem-S	-	Netherlands	NL23	339	NL33	52	4	13	11	2019	Clinical sample	Urine	Meropenem	Other		<=0.25	<0.25				Missing	S	S	362	188575	D	blaEC;blaTEM-1	none	none			none	none	none	none	none	none	aph(3')-Ia	none	none	none	none	none	aph(3'')-Ib;aph(6)-Id	none	none
NL26_R01	40328_2_304	ERR8774002	Carbapenem-R/I	-	Netherlands	NL26	340	NL33	52	4	24	9	2019	Screening sample	Other	Meropenem	EUCAST		1.5	6				Missing	S	I	405	155565	D	blaEC;blaOXA;blaTEM-1	blaCTX-M-15	blaCTX-M-15	CTX-M-15		blaOXA-48	gyrA_D87N;gyrA_S83L;parC_S80I;parE_S458A	aac(6')-Ib-cr5	none	aac(3)-IId	none	none	none	none	none	none	none	aadA5;aph(3'')-Ib;aph(6)-Id	none	none
NL26_S01	40328_2_322	ERR8774046	Carbapenem-S	-	Netherlands	NL26	340	NL33	52	4	28	10	2019	Screening sample	Other	Meropenem	EUCAST		<=0.25	<0.25				Missing	S	S	131	188558	B2	blaEC;blaTEM-1	blaCTX-M-14	blaCTX-M-14	CTX-M-14		none	gyrA_D87N;gyrA_S83L;parC_E84V;parC_S80I;parE_I529L	none	none	none	none	none	none	none	none	none	none	none	none	none
NL29_R02	40328_2_328	ERR8774060	Carbapenem-R/I	-	Netherlands	NL29	342	NL42	51	5	9	8	2019	Clinical sample	Wound swabs	Meropenem	EUCAST		24	12				Missing	R	R	648	188550	F	blaEC	blaCTX-M-15;blaDHA-1	blaCTX-M-15;blaDHA-1	CTX-M-15	DHA-1	none	gyrA_D87N;gyrA_S83L;parC_S80I;parE_S458A;qnrB4	none	none	none	none	none	none	none	none	none	none	none	none	none
NL29_S02	40328_2_332	ERR8774071	Carbapenem-S	-	Netherlands	NL29	342	NL42	51	5	3	9	2019	Clinical sample	Other	Meropenem	EUCAST		<=0.25	<0.25				Missing	S	S	58	188562	B1	blaEC;blaTEM-1	none	none			none	none	none	none	none	none	none	none	none	none	none	none	aph(3'')-Ib;aph(6)-Id	none	none
NL32_R03	40660_1_116	ERR8774502	Carbapenem-R/I	-	Netherlands	NL32	345	NL33	52	4	5	9	2019	Screening sample	Other	Meropenem	EUCAST		>8	3				Missing	R	I	405	188576	D	blaEC	blaCTX-M-231;blaOXA-1	blaCTX-M-231	CTX-M-231		blaNDM-5	gyrA_D87N;gyrA_S83L;parC_S80I;parE_S458A;qnrS1	aac(6')-Ib-cr5	none	none	none	none	none	none	none	none	none	aadA2	none	none
NL32_S03	40660_1_122	ERR8774516	Carbapenem-S	-	Netherlands	NL32	345	NL33	52	4	19	10	2019	Screening sample	Other	Meropenem	EUCAST		<=0.25	<0.25				Missing	S	S	131	188579	B2	blaEC	blaCTX-M-27	blaCTX-M-27	CTX-M-27		none	gyrA_D87N;gyrA_S83L;parC_E84V;parC_S80I;parE_I529L	none	none	none	none	none	none	none	none	none	none	none	none	none
NL33_R01	40660_1_376	ERR8774814	Carbapenem-R/I	-	Netherlands	NL33	346	NL32	52	4	4	8	2019	Screening sample	Other	Meropenem	EUCAST		>32	24				Missing	R	R	95	188655	B2	blaEC	none	none			blaNDM-7	none	none	marR_S3N	none	none	none	none	none	none	none	none	none	none	none
NL33_R02	40660_1_378	ERR8774816	Carbapenem-R/I	-	Netherlands	NL33	346	NL32	52	4	6	9	2019	Clinical sample	Urine	Meropenem	EUCAST		>32	>32				Missing	R	R	167	188634	A	blaEC	blaCTX-M-15	blaCTX-M-15	CTX-M-15		blaNDM-5	gyrA_D87N;gyrA_S83L;parC_S80I;parE_S458A	none	none	none	none	none	none	none	none	none	none	aadA2	none	none
NL33_S01	40660_1_380	ERR8774818	Carbapenem-S	-	Netherlands	NL33	346	NL32	52	4	27	8	2019	Screening sample	Other	Meropenem	EUCAST		<=0.25	<0.25				Missing	S	S	10	188635	A	blaEC	none	none			none	none	none	none	none	none	none	none	none	none	none	none	none	none	none
NL33_S02	40660_1_382	ERR8774820	Carbapenem-S	-	Netherlands	NL33	346	NL32	52	4	26	9	2019	Clinical sample	Urine	Meropenem	EUCAST		<=0.25	<0.25				Missing	S	S	1193	188663	B2	none	blaEC-5	none			none	gyrA_D87N;gyrA_S83L;parC_S80I;parE_L416F	none	marR_S3N	none	none	none	none	none	none	none	none	none	none	none
NL34_R02	40660_1_192	ERR8774630	Carbapenem-R/I	-	Netherlands	NL34	347	NL33	52	4	23	10	2019	Screening sample	Other	Meropenem	EUCAST		>32	4				Missing	R	I	167	188595	A	blaEC	blaCTX-M-15;blaOXA-1	blaCTX-M-15	CTX-M-15		blaNDM-5	gyrA_D87N;gyrA_S83L;parC_S80I;parE_S458A	aac(6')-Ib-cr5	none	none	none	none	none	none	none	none	none	aadA2	none	none
NL34_S02	40660_1_212	ERR8774650	Carbapenem-S	-	Netherlands	NL34	347	NL33	52	4	3	12	2019	Screening sample	Other	Meropenem	EUCAST		<=0.25	<0.25				Missing	S	S	127	188602	B2	blaEC;blaTEM-1	none	none			none	none	none	marR_S3N	none	none	aph(3')-Ia	none	none	none	none	none	aadA1;aph(3'')-Ib;aph(6)-Id	none	none
MK01_S05	40660_1_150	ERR8774582	Carbapenem-S	-	North Macedonia	MK01	42	MK00	41.9897145	21.4198121	5	6	2019	Clinical sample	Aspirates	Ertapenem, Imipenem, Meropenem	EUCAST				34	32	34	S	S	S	93	188588	A	blaEC	none	none			none	none	none	none	none	none	none	none	none	none	none	none	none	none	none
MK01_S09	40660_1_152	ERR8774587	Carbapenem-S	-	North Macedonia	MK01	42	MK00	41.9897145	21.4198121	24	7	2019	Clinical sample	Urine	Ertapenem, Imipenem, Meropenem	EUCAST				30	29	35	S	S	S	38	188591	D	blaEC	blaCTX-M-14	blaCTX-M-14	CTX-M-14		none	gyrA_D87Y;gyrA_S83L;parC_S80I;parE_S458A	none	none	aac(3)-IIe	none	none	none	none	none	none	none	none	none	none
MK03_S01	40660_1_244	ERR8774682	Carbapenem-S	-	North Macedonia	MK03	302	MK00	41.0314	21.334699999999998	23	4	2019	Clinical sample	Blood	Imipenem, Meropenem	EUCAST					30	29	Missing	S	S	69	188605	D	blaEC	none	none			none	none	none	none	none	none	none	none	none	none	none	none	aph(3'')-Ib;aph(6)-Id	none	none
NO01_R01	38089_1_166	ERR8772665	Carbapenem-R/I	Yes	Norway	NO01	395	NO01	59.9337	10.727200000000039	9	6	2019	Screening sample	Unknown	Meropenem	EUCAST	>4	8	4				R	R	I	361	188412	A	blaEC;blaTEM-1	blaCMY-42	blaCMY-42	CMY-42		none	gyrA_D87N;gyrA_S83L;parC_E84G;parC_S80I	none	none	none	none	none	none	none	none	none	none	none	none	none
NO01_R02	38089_1_162	ERR8772661	Carbapenem-R/I	Yes	Norway	NO01	395	NO01	59.9337	10.727200000000039	20	6	2019	Screening sample	Unknown	Meropenem	EUCAST	>4	8	8				R	R	I	38	188398	D	blaEC	blaCTX-M-14	blaCTX-M-14	CTX-M-14		blaNDM-5	gyrA_D87Y;gyrA_S83L;parC_S80I;parE_S458A	none	none	none	none	none	none	none	none	none	none	aadA2;aph(3'')-Ib;aph(6)-Id	none	none
NO01_R06	38089_1_61	ERR8772560	Carbapenem-R/I	Yes	Norway	NO01	395	NO01	59.9337	10.727200000000039	27	8	2019	Screening sample	Unknown	Meropenem	EUCAST	2	0.5	0.5				R	S	S	1284	188443	A	blaEC	none	none			blaOXA-181	gyrA_D87N;gyrA_S83L;parC_S80I;parE_S458A;qnrS1	none	none	none	none	none	none	none	none	none	none	aph(6)-Id	none	none
NO01_S01	38089_1_164	ERR8772663	Carbapenem-S	Yes	Norway	NO01	395	NO01	59.9337	10.727200000000039	9	6	2019	Clinical sample	Other	Meropenem	EUCAST	<0.015	0.12	<0.015				S	S	S	73	188411	B2	none	blaEC-5	none			none	none	none	none	none	none	none	none	none	none	none	none	none	none	none
NO01_S02	38089_1_144	ERR8772643	Carbapenem-S	Yes	Norway	NO01	395	NO01	59.9337	10.727200000000039	20	6	2019	Screening sample	Unknown	Meropenem	EUCAST	0.12	0.12	0.03				S	S	S	38	188404	D	blaEC;blaTEM-1	blaCTX-M-15	blaCTX-M-15	CTX-M-15		none	qnrS1	none	none	none	none	none	none	none	none	none	none	none	none	none
NO01_S06	38089_1_59	ERR8772558	Carbapenem-S	Yes	Norway	NO01	395	NO01	59.9337	10.727200000000039	29	8	2019	Clinical sample	Urine	Meropenem	EUCAST	<0.015	0.12	0.03				S	S	S	12859	188460	B2	blaEC;blaTEM-1	none	none			none	none	none	marR_S3N	none	none	none	none	none	none	none	none	none	none	none
NO10_R01	37775_1_186	ERR8771813	Carbapenem-R/I	Yes	Norway	NO10	427	NO03	59.1948	9.598160000000007	12	8	2019	Screening sample	Unknown	Meropenem	EUCAST	>4	4	8				R	I	I	167	188314	A	blaEC	blaCTX-M-15;blaOXA-1	blaCTX-M-15	CTX-M-15		blaNDM-5	gyrA_D87N;gyrA_S83L;parC_S80I;parE_S458A	aac(6')-Ib-cr5	none	none	none	none	none	none	none	none	none	aadA5;aph(3'')-Ib;aph(6)-Id	none	none
NO10_S01	38089_1_51	ERR8772550	Carbapenem-S	Yes	Norway	NO10	427	NO03	59.1948	9.598160000000007	13	8	2019	Clinical sample	Blood	Meropenem	EUCAST	<0.015	0.25	<0.015				S	S	S	59	188440	F	blaEC	none	none			none	parE_I355T	none	none	none	none	none	none	none	none	none	none	none	none	none
NO11_R01	37775_1_126	ERR8771753	Carbapenem-R/I	Yes	Norway	NO11	207	NO04	58.9538	5.731160000000045	17	7	2019	Screening sample	Unknown	Meropenem	EUCAST	>4	16	>16				R	R	R	167	188312	A	blaEC;blaTEM-1	blaCMY-42	blaCMY-42	CMY-42		blaNDM-5	gyrA_D87N;gyrA_S83L;parC_S80I;parE_S458A	none	none	none	none	none	rmtB1	none	none	none	none	aadA2	none	none
NO11_S01	38089_1_138	ERR8772637	Carbapenem-S	Yes	Norway	NO11	207	NO04	58.9538	5.731160000000045	17	7	2019	Clinical sample	Urine	Meropenem	EUCAST	<0.015	0.12	<0.015				S	S	S	69	188060	D	blaEC	none	none			none	none	none	none	none	none	none	none	none	none	none	none	none	none	none
PL03_R01	35876_1_40	ERR7734640	Carbapenem-R/I	-	Poland	PL03	230	PL63	54.3476	18.64519999999993	17	4	2019	Screening sample	Other	Ertapenem, Imipenem, Meropenem	EUCAST			16	6	14	19	R	R	R	131	NaN	B2	blaEC;blaTEM-33	blaCTX-M-15;blaSHV-12	blaCTX-M-15;blaSHV-12	SHV-12; CTX-M-15		blaVIM-1	gyrA_S83L;parC_S80I;qnrS1	none	none	aac(6')-Ib4	aph(3')-XV	none	none	none	none	none	none	aadA1;aadA5;aph(3'')-Ib;aph(6)-Id	none	none
PL03_R08	40660_1_266	ERR8774704	Carbapenem-R/I	-	Poland	PL03	230	PL63	54.3476	18.64519999999993	14	8	2019	Screening sample	Other	Ertapenem, Imipenem	EUCAST			16	6	16	19	R	R	R	12865	188622	A	blaEC	none	none			blaKPC-2	none	none	none	none	none	none	none	none	none	none	none	none	none	none
PL03_S01	35876_1_42	ERR7734642	Carbapenem-S	-	Poland	PL03	230	PL63	54.3476	18.64519999999993	20	4	2019	Clinical sample	Urine	Ertapenem, Imipenem, Meropenem	EUCAST			0.004	25	29	33	S	S	S	404	188184	B2	none	blaEC-5	none			none	none	none	marR_S3N	none	none	none	none	none	none	none	none	aadA1	none	none
PL03_S08	35876_2_285	ERR7735262	Carbapenem-S	-	Poland	PL03	230	PL63	54.3476	18.64519999999993	13	7	2019	Clinical sample	Aspirates	Ertapenem, Imipenem, Meropenem	EUCAST			0.5	31	28	31	S	S	S	5926	188197	E	blaEC;blaTEM-1	none	none			none	none	none	none	none	none	aph(3')-Ia	none	none	none	none	none	aadA1;aph(3'')-Ib	none	none
PT01_S03	37775_2_359	ERR8772407	Carbapenem-S	-	Portugal	PT01	290	PT11	41.2967	-7.746779999999944	8	8	2019	Clinical sample	Wound swabs	Ertapenem, Imipenem, Meropenem	EUCAST	<=0.016	1	<=0.125	29	32	31	S	S	S	93	188377	A	blaEC;blaTEM-1	blaCTX-M-1	blaCTX-M-1	CTX-M-1		none	gyrA_D87N;gyrA_S83L;parC_E84V;parC_S80I	none	none	none	none	none	none	none	none	none	none	aadA5	none	none
PT01_S04	37775_2_207	ERR8772218	Carbapenem-S	Yes	Portugal	PT01	290	PT11	41.2967	-7.746779999999944	8	8	2019	Screening sample	Wound swabs	Ertapenem, Imipenem, Meropenem	EUCAST	0.03	0.5	<=0.125	32	35	33	S	S	S	93	188362	A	blaEC;blaTEM-1	blaCTX-M-1	blaCTX-M-1	CTX-M-1		none	gyrA_D87N;gyrA_S83L;parC_E84V;parC_S80I	none	none	none	none	none	none	none	none	none	none	aadA5	none	none
PT01_S06	37775_2_365	ERR8772413	Carbapenem-S	-	Portugal	PT01	290	PT11	41.2967	-7.746779999999944	15	8	2019	Clinical sample	Urine	Ertapenem, Imipenem, Meropenem	EUCAST	<=0.016	0.5	<=0.125	30	33	29	S	S	S	23	188378	C	blaEC;blaTEM-1	none	none			none	gyrA_S83L	none	none	none	none	none	none	none	none	none	none	aph(3'')-Ib;aph(6)-Id	none	none
PT02_R07	37775_2_229	ERR8772277	Carbapenem-R/I	-	Portugal	PT02	366	PT16	40.211	-8.429210000000012	17	9	2019	Clinical sample	Urine	Ertapenem, Imipenem, Meropenem	EUCAST	8	4	8	20	21	20	R	I	I	58	188363	B1	blaEC;blaOXA-9;blaTEM-1	none	none			blaKPC-3	none	none	none	none	none	none	none	none	aac(6')-Ib	none	none	aadA1;aph(3'')-Ib;aph(6)-Id	none	none
PT05_R05	37775_2_321	ERR8772369	Carbapenem-R/I	-	Portugal	PT05	291	PT15	37.1376	-8.536839999999984	19	6	2019	Clinical sample	Other	Ertapenem, Imipenem, Meropenem	EUCAST	1	1	0.25	24	26	25	R	S	S	131	188372	B2	blaEC;blaTEM-1	ampC_T-14TGT;blaCTX-M-15;blaOXA-1	ampC_T-14TGT;blaCTX-M-15	CTX-M-15		blaOXA-48	gyrA_D87N;gyrA_S83L;parC_E84V;parC_S80I;parE_I529L;qnrB1	aac(6')-Ib-cr5	none	aac(3)-IIe	none	none	none	none	none	none	none	aph(3'')-Ib;aph(6)-Id	none	none
PT05_R09	37775_2_135	ERR8772146	Carbapenem-R/I	-	Portugal	PT05	291	PT15	37.1376	-8.536839999999984	24	7	2019	Screening sample	Other	Ertapenem, Imipenem, Meropenem	EUCAST	8	2	1	18	22	22	R	S	S	624	188351	F	blaEC	none	none			blaOXA-48	gyrA_D87Y;gyrA_S83L;parC_S80I	none	none	none	none	aph(3')-Ia	none	none	none	none	none	aadA1;aph(3'')-Ib;aph(6)-Id	none	none
PT05_S05	37775_2_195	ERR8772206	Carbapenem-S	-	Portugal	PT05	291	PT15	37.1376	-8.536839999999984	25	6	2019	Clinical sample	Urine	Ertapenem, Imipenem, Meropenem	EUCAST	<=0.016	0.25	<=0.125	34	35	33	S	S	S	127	188413	B2	blaEC	none	none			none	none	none	marR_S3N	none	none	none	none	none	none	none	none	none	none	none
PT05_S10	40328_2_166	ERR8773680	Carbapenem-S	-	Portugal	PT05	291	PT15	37.1376	-8.536839999999984	23	7	2019	Clinical sample	Urine	Ertapenem, Imipenem, Meropenem	EUCAST	<=0.016	0.125	<=0.125	35	33	32	S	S	S	1177	188531	D	blaEC;blaTEM-1	none	none			none	gyrA_D87N;gyrA_S83L;parC_S80I;parE_I464F	none	none	aac(3)-IId	none	none	none	none	none	none	none	aadA5;aph(3'')-Ib;aph(6)-Id	none	none
RO09_S01	40660_2_99	ERR8774848	Carbapenem-S	Yes	Romania	RO09	75	RO21	47.1673	27.5833	7	2	2020	Clinical sample	Other	Ertapenem, Imipenem	EUCAST				34	30		S	S	Missing	1057	188639	B2	none	blaEC-5	none			none	none	none	marR_S3N	none	none	none	none	none	none	none	none	none	none	none
RO09_S02	40328_1_76	ERR8773093	Carbapenem-S	Yes	Romania	RO09	75	RO21	47.1673	27.5833	9	2	2020	Clinical sample	Aspirates	Ertapenem, Imipenem	EUCAST				32	27		S	S	Missing	95	188519	B2	blaEC;blaTEM-1	none	none			none	none	none	marR_S3N	none	none	none	none	none	none	none	none	none	none	none
RO09_S03	40660_2_141	ERR8774861	Carbapenem-S	Yes	Romania	RO09	75	RO21	47.1673	27.5833	11	2	2020	Clinical sample	Blood	Ertapenem, Imipenem	EUCAST				30	30		S	S	Missing	131	188647	B2	blaEC	blaCTX-M-27	blaCTX-M-27	CTX-M-27		none	gyrA_D87N;gyrA_S83L;parC_E84V;parC_S80I;parE_I529L	none	none	none	none	none	none	none	none	none	none	none	none	none
RO09_S04	40660_1_181	ERR8774619	Carbapenem-S	Yes	Romania	RO09	75	RO21	47.1673	27.5833	17	2	2020	Clinical sample	Blood	Ertapenem, Imipenem	EUCAST				34	28		S	S	Missing	88	188597	C	blaEC;blaTEM-1	none	none			none	none	none	none	none	none	none	none	none	none	none	none	none	none	none
RO09_S05	40660_1_369	ERR8774807	Carbapenem-S	Yes	Romania	RO09	75	RO21	47.1673	27.5833	18	2	2020	Clinical sample	Soft tissue samples	Ertapenem, Imipenem	EUCAST				30	28		S	S	Missing	1431	188637	B1	blaEC;blaTEM-1	blaCTX-M-15	blaCTX-M-15	CTX-M-15		none	gyrA_D87N;gyrA_S83L;parC_S80I;parE_S458A;qnrS1	none	none	none	none	none	none	none	none	none	none	aph(3'')-Ib;aph(6)-Id	none	none
RO09_S06	40328_1_98	ERR8773115	Carbapenem-S	Yes	Romania	RO09	75	RO21	47.1673	27.5833	5	3	2020	Clinical sample	Blood	Ertapenem, Imipenem	EUCAST				30	28		S	S	Missing	69	188537	D	blaEC;blaTEM-1	none	none			none	none	none	none	none	none	none	none	none	none	none	none	aph(3'')-Ib;aph(6)-Id	none	none
RO09_S09	40660_2_47	ERR8774838	Carbapenem-S	Yes	Romania	RO09	75	RO21	47.1673	27.5833	10	2	2020	Clinical sample	Aspirates	Ertapenem, Imipenem	EUCAST				30	26		S	S	Missing	69	188644	D	blaEC;blaTEM-1	none	none			none	none	none	none	none	none	none	none	none	none	none	none	aph(3'')-Ib;aph(6)-Id	none	none
RS01_R09	40328_1_189	ERR8773206	Carbapenem-R/I	-	Serbia	RS01	48	RS12	45.2551	19.845199999999977	25	8	2019	Clinical sample	Blood	Ertapenem, Imipenem, Meropenem	EUCAST				10	12	6	R	R	R	131	188488	B2	blaEC;blaTEM-1	blaCMY-16	blaCMY-16		CMY-16	blaNDM-1	gyrA_D87N;gyrA_S83L;parC_E84V;parC_S80I;parE_I529L	none	none	aac(3)-IId	aph(3')-VI	none	none	none	none	none	none	aadA2;aadA5;aph(3'')-Ib;aph(6)-Id	none	none
RS01_S09	40660_1_112	ERR8774493	Carbapenem-S	-	Serbia	RS01	48	RS12	45.2551	19.845199999999977	27	8	2019	Clinical sample	Blood	Ertapenem, Imipenem, Meropenem	EUCAST				31	31	30	S	S	S	131	188571	B2	blaEC	blaCTX-M-15;blaOXA-1	blaCTX-M-15	CTX-M-15		none	gyrA_D87N;gyrA_S83L;parC_E84V;parC_S80I;parE_I529L	aac(6')-Ib-cr5	none	none	none	none	none	none	none	none	none	aadA5;aph(3'')-Ib	none	none
RS06_S02	40660_1_325	ERR8774763	Carbapenem-S	-	Serbia	RS06	47	RS11	44.7996	20.461900000000014	25	11	2019	Clinical sample	Blood	Ertapenem, Imipenem, Meropenem	EUCAST				32	31	31	S	S	S	88	188618	C	blaEC	blaOXA-1	none			none	gyrA_D87N;gyrA_S83L;parC_S80I;parE_S458A	none	none	none	none	aph(3')-Ia	none	none	none	none	none	aadA1;aph(3'')-Ib;aph(6)-Id	none	none
RS06_S03	40328_1_205	ERR8773222	Carbapenem-S	-	Serbia	RS06	47	RS11	44.7996	20.461900000000014	26	11	2019	Clinical sample	Urine	Ertapenem, Imipenem, Meropenem	EUCAST				33	33	33	S	S	S	10829	188495	A	blaEC	none	none			none	none	none	none	none	none	none	none	none	none	none	none	none	none	none
RS06_S04	40660_1_327	ERR8774765	Carbapenem-S	-	Serbia	RS06	47	RS11	44.7996	20.461900000000014	26	11	2019	Clinical sample	Wound swabs	Ertapenem, Imipenem, Meropenem	EUCAST				32	29	30	S	S	S	2612	188650	E	blaEC;blaTEM-1	none	none			none	qnrS	none	none	none	none	none	none	none	none	none	none	none	none	none
RS06_S05	40660_1_194	ERR8774632	Carbapenem-S	-	Serbia	RS06	47	RS11	44.7996	20.461900000000014	27	11	2019	Clinical sample	Aspirates	Imipenem, Meropenem	EUCAST				33	32	32	S	S	S	12862	188587	B2	blaEC	none	none			none	none	none	marR_S3N	none	none	none	none	none	none	none	none	none	none	none
RS06_S06	40660_1_176	ERR8774614	Carbapenem-S	-	Serbia	RS06	47	RS11	44.7996	20.461900000000014	2	12	2019	Clinical sample	Wound swabs	Ertapenem, Imipenem, Meropenem	EUCAST				31	32	32	S	S	S	69	188585	D	blaEC	none	none			none	none	none	none	none	none	none	none	none	none	none	none	none	none	none
RS06_S07	40660_1_174	ERR8774612	Carbapenem-S	-	Serbia	RS06	47	RS11	44.7996	20.461900000000014	5	12	2019	Clinical sample	Wound swabs	Ertapenem, Imipenem, Meropenem	EUCAST				34	31	32	S	S	S	12	188589	B2	blaEC;blaTEM-1	none	none			none	none	none	none	none	none	none	none	none	none	none	none	aph(3'')-Ib;aph(6)-Id	none	none
RS06_S08	42505_2_342	ERR8775038	Carbapenem-S	Yes	Serbia	RS06	47	RS11	44.7996	20.461900000000014	5	12	2019	Clinical sample	Wound swabs	Ertapenem, Imipenem, Meropenem	EUCAST				34	33	34	S	S	S	141	188682	B2	blaEC;blaTEM-1	none	none			none	none	none	marR_S3N	none	none	none	none	none	none	none	none	none	none	none
RS06_S09	40328_1_267	ERR8773289	Carbapenem-S	-	Serbia	RS06	47	RS11	44.7996	20.461900000000014	11	12	2019	Clinical sample	Blood	Ertapenem, Imipenem, Meropenem	EUCAST				32	30	32	S	S	S	12861	188505	B2	none	blaEC-5	none			none	none	none	none	none	none	none	none	none	none	none	none	none	none	none
SI01_R02	35876_2_154	ERR7735131	Carbapenem-R/I	-	Slovenia	SI01	98	SI03	46.2309	15.265999999999963	7	5	2019	Screening sample	Other	Ertapenem	EUCAST	1	2	1				R	S	S	131	188187	B2	blaEC;blaTEM-1	blaCTX-M-15	blaCTX-M-15	CTX-M-15		blaKPC-3	gyrA_D87N;gyrA_S83L;parC_E84V;parC_S80I;parE_I529L	none	none	none	none	none	none	none	none	none	none	aadA5	none	none
SI01_R03	35876_1_339	ERR7734939	Carbapenem-R/I	Yes	Slovenia	SI01	98	SI03	46.2309	15.265999999999963	8	5	2019	Clinical sample	Urine	Ertapenem	EUCAST	1	2	1				R	S	S	131	188168	B2	blaEC;blaTEM-1	none	none			blaKPC-3	gyrA_D87N;gyrA_S83L;parC_E84V;parC_S80I;parE_I529L	none	none	none	none	none	none	none	none	none	none	none	none	none
SI01_S03	35876_1_341	ERR7734941	Carbapenem-S	-	Slovenia	SI01	98	SI03	46.2309	15.265999999999963	14	5	2019	Clinical sample	Urine	Ertapenem, Meropenem	EUCAST	<0.12	<0.5	<0.12				S	S	S	141	188688	B2	blaEC	none	none			none	none	none	marR_S3N	none	none	none	none	none	none	none	none	none	none	none
SI03_R01	35876_2_184	ERR7735161	Carbapenem-R/I	-	Slovenia	SI03	441	SI03	46.5556	15.644800000000032	15	4	2019	Screening sample	Other	Ertapenem	EUCAST	>2	2	2				R	S	S	973	188190	D	blaEC	none	none			blaOXA-48	none	none	none	none	none	none	none	none	none	none	none	none	none	none
SI03_S01	35876_1_317	ERR7734917	Carbapenem-S	-	Slovenia	SI03	441	SI03	46.5556	15.644800000000032	16	4	2019	Screening sample	Other	Ertapenem, Meropenem	EUCAST	0.12	0.5	<0.12				S	S	S	131	188157	B2	blaEC	blaCTX-M-15	blaCTX-M-15	CTX-M-15		none	gyrA_D87N;gyrA_S83L;parC_E84V;parC_S80I;parE_I529L	none	none	none	none	none	none	none	none	none	none	none	none	none
SI08_R04	35876_2_150	ERR7735127	Carbapenem-R/I	-	Slovenia	SI08	314	SI04	45.5399	13.659400000000005	1	7	2019	Screening sample	Other	Ertapenem	EUCAST	>2	<0.5	1				R	S	S	88	188182	C	blaEC	blaOXA-1	none			none	gyrA_D87N;gyrA_S83L;parC_S80I;parE_S458A	none	none	none	none	none	none	ant(2'')-Ia	none	none	none	aadA1	none	none
SI08_S04	35876_2_242	ERR7735219	Carbapenem-S	-	Slovenia	SI08	314	SI04	45.5399	13.659400000000005	9	7	2019	Screening sample	Other	Ertapenem, Meropenem	Unknown	<0.12	<0.5	<0.12				S	S	S	131	188194	B2	blaEC;blaTEM-1	blaCTX-M-15;blaOXA-1	blaCTX-M-15	CTX-M-15		none	gyrA_D87N;gyrA_S83L;parC_E84V;parC_S80I;parE_I529L	aac(6')-Ib-cr5	none	aac(3)-IIe	none	none	none	none	none	none	none	aph(3'')-Ib;aph(6)-Id	none	none
SI12_R02	35876_1_343	ERR7734943	Carbapenem-R/I	-	Slovenia	SI12	146	SI04	46.0551	14.56639999999993	20	5	2019	Screening sample	Other	Ertapenem, Meropenem	EUCAST	>2	S	8				R	Missing	I	410	188170	C	blaEC;blaTEM-1	blaCMY-2;blaCTX-M-15;blaOXA-1	blaCMY-2;blaCTX-M-15	CTX-M-15	CMY-2	blaNDM-5	gyrA_D87N;gyrA_S83L;parC_S80I;parE_S458A;qnrB7	aac(6')-Ib-cr5	none	aac(3)-IId	none	none	rmtB1	none	none	none	none	aadA5	none	none
SI12_S02	35876_2_220	ERR7735197	Carbapenem-S	-	Slovenia	SI12	146	SI04	46.0551	14.56639999999993	21	5	2019	Screening sample	Other	Ertapenem, Meropenem	EUCAST	<0.12	<0.5	<0.12				S	S	S	69	188068	D	blaEC;blaTEM-1	blaCTX-M-15	blaCTX-M-15	CTX-M-15		none	qnrS1	none	none	none	none	none	none	none	none	none	none	aadA5;aph(3'')-Ib;aph(6)-Id	none	none
SI13_R09	35876_1_347	ERR7734947	Carbapenem-R/I	-	Slovenia	SI13	226	SI04	46.0551	14.56639999999993	20	6	2019	Screening sample	Other	Ertapenem	EUCAST	1	<0.5	0.12				R	S	S	224	188201	B1	blaEC	none	none			blaOXA-48	none	none	none	none	none	none	none	none	none	none	none	none	none	none
SI13_R10	35876_1_337	ERR7734937	Carbapenem-R/I	-	Slovenia	SI13	226	SI04	46.0551	14.56639999999993	2	8	2019	Screening sample	Other	Ertapenem	EUCAST	1	0.5	0.5				R	S	S	38	188212	D	blaEC;blaTEM-1	none	none			blaOXA-48	gyrA_S83A	none	none	aac(3)-IId	none	none	none	none	none	none	none	aadA5	none	none
SI13_S10	35876_1_349	ERR7734949	Carbapenem-S	-	Slovenia	SI13	226	SI04	46.0551	14.56639999999993	13	8	2019	Screening sample	Other	Ertapenem, Meropenem	EUCAST	<0.12	<0.5	<0.12				S	S	S	131	188176	B2	blaEC	blaCTX-M-15;blaOXA-1	blaCTX-M-15	CTX-M-15		none	gyrA_D87N;gyrA_S83L;parC_E84V;parC_S80I;parE_I529L	aac(6')-Ib-cr5	none	aac(3)-IIe	none	none	none	none	none	none	none	none	none	none
ES03_R02	36812_2_127	ERR8771623	Carbapenem-R/I	-	Spain	ES03	128	ES12	43.545	-5.66264000000001	3	4	2019	Clinical sample	Soft tissue samples	Ertapenem, Imipenem	EUCAST	2	4	1				R	I	S	4197	188308	E	blaEC	none	none			blaOXA-48	none	none	none	none	none	none	none	none	none	none	none	none	none	none
ES03_R07	35876_1_128	ERR7734728	Carbapenem-R/I	-	Spain	ES03	128	ES12	43.545	-5.66264000000001	2	5	2019	Clinical sample	Urine	Ertapenem	EUCAST	2	1	1				R	S	S	349	188124	D	blaEC	none	none			blaOXA-48	none	none	none	none	none	none	none	none	none	none	none	none	none	none
ES03_R08	35876_1_146	ERR7734746	Carbapenem-R/I	-	Spain	ES03	128	ES12	43.545	-5.66264000000001	15	5	2019	Clinical sample	Soft tissue samples	Ertapenem	EUCAST	2	2	0.5				R	S	S	372	188127	B2	blaEC	none	none			blaOXA-48	none	none	none	none	none	none	none	none	none	none	none	none	none	none
ES03_S07	35876_2_284	ERR7735261	Carbapenem-S	-	Spain	ES03	128	ES12	43.545	-5.66264000000001	7	11	2019	Clinical sample	Urine	Unknown	EUCAST	<=0.12	<=0.5	<=0.12				S	S	S	69	188207	D	blaEC;blaTEM-1	none	none			none	none	none	none	none	none	none	none	none	none	none	none	aph(3'')-Ib;aph(6)-Id	none	none
ES03_S08	35876_2_286	ERR7735263	Carbapenem-S	-	Spain	ES03	128	ES12	43.545	-5.66264000000001	7	11	2019	Clinical sample	Blood	Unknown	EUCAST	<=0.12	<=0.5	<=0.12				S	S	S	93	188200	A	blaEC	none	none			none	none	none	none	none	none	none	none	none	none	none	none	aph(3'')-Ib;aph(6)-Id	none	none
ES03_S09	35876_2_288	ERR7735265	Carbapenem-S	-	Spain	ES03	128	ES12	43.545	-5.66264000000001	6	11	2019	Clinical sample	Soft tissue samples	Unknown	EUCAST	<=0.12	<=0.5	<=0.12				S	S	S	59	188199	F	blaEC	none	none			none	parE_I355T	none	none	none	none	none	none	none	none	none	none	none	none	none
ES06_R03	36773_1_45	ERR8771284	Carbapenem-R/I	-	Spain	ES06	41	ES22	42.8184538	-1.6442556	9	9	2019	Screening sample	Other	Ertapenem	CLSI	2	1	1				R	S	S	38	188279	D	blaEC	blaCTX-M-14	blaCTX-M-14	CTX-M-14		none	gyrA_D87Y;gyrA_S83L;parC_S80I;parE_S458A	none	none	none	none	none	none	none	none	none	none	aadA2;aph(3'')-Ib;aph(6)-Id	none	none
ES06_S02	36773_1_67	ERR8771306	Carbapenem-S	-	Spain	ES06	41	ES22	42.8184538	-1.6442556	14	9	2019	Clinical sample	Blood	Ertapenem, Imipenem, Meropenem	EUCAST	<=0.12	<=0.5	<=0.12				S	S	S	354	188291	F	blaEC;blaTEM-176	none	none			none	gyrA_D87N;gyrA_S83L;parC_E84G;parC_S80I;parE_I355T	none	none	none	none	aph(3')-Ia	none	none	none	none	none	aadA1;aadA2	none	none
ES07_R01	36773_1_73	ERR8771312	Carbapenem-R/I	-	Spain	ES07	356	ES23	42.4661196	-2.4396676	6	6	2019	Screening sample	Wound swabs	Ertapenem	EUCAST	>2	1	1				R	S	S	5968	188192	A	blaEC	none	none			blaOXA-162	none	none	none	none	none	none	none	none	none	none	none	none	none	none
ES07_S01	36773_1_99	ERR8771338	Carbapenem-S	-	Spain	ES07	356	ES23	42.4661196	-2.4396676	1	2	2020	Clinical sample	Soft tissue samples	Unknown	EUCAST	<=0.12	<=0.5	<=0.12				S	S	S	59	188302	F	blaEC	none	none			none	parE_I355T	none	none	none	none	none	none	none	none	none	none	none	none	none
ES14_R10	35876_2_45	ERR7735022	Carbapenem-R/I	-	Spain	ES14	136	ES42	40.6327	-3.164610000000039	5	6	2019	Clinical sample	Urine	Ertapenem, Imipenem, Meropenem	EUCAST	1	1	0.5				R	S	S	224	188213	B1	blaEC;blaTEM-1	none	none			blaOXA-48	gyrA_D87N;gyrA_S83L;parC_S80I;parE_S458A;qepA4	none	none	none	none	none	none	none	none	none	none	aadA2	none	none
ES14_S10	35876_2_75	ERR7735052	Carbapenem-S	-	Spain	ES14	136	ES42	40.6327	-3.164610000000039	4	8	2019	Clinical sample	Urine	Ertapenem, Imipenem, Meropenem	EUCAST	<=0.12	<=0.5	<=0.12				S	S	S	131	188221	B2	blaEC	none	none			none	parC_S57T	none	none	none	none	none	none	none	none	none	none	none	none	none
ES17_R10	35876_2_143	ERR7735120	Carbapenem-R/I	-	Spain	ES17	129	ES51	41.4144	2.1768899999999576	29	4	2019	Clinical sample	Urine	Ertapenem, Imipenem	CLSI	>2	1	1				R	S	S	5968	188192	A	blaEC	none	none			blaOXA-162	none	none	none	none	none	none	none	none	none	none	none	none	none	none
ES17_S10	36773_1_42	ERR8771281	Carbapenem-S	-	Spain	ES17	129	ES51	41.4144	2.1768899999999576	29	4	2019	Clinical sample	Urine	Ertapenem, Imipenem	CLSI	<=0.12	<=0.5	<=0.12				S	S	S	141	188269	B2	blaEC	none	none			none	none	none	marR_S3N	none	none	none	none	none	none	none	none	none	none	none
ES18_R01	36773_1_44	ERR8771283	Carbapenem-R/I	-	Spain	ES18	130	ES51	40.8110158	0.5209333	30	5	2019	Clinical sample	Reproductive tract samples	Ertapenem	EUCAST	1	4	1				R	I	S	127	188278	B2	blaEC	none	none			blaOXA-48	none	none	marR_S3N	none	none	none	none	none	none	none	none	none	none	none
ES18_S01	36773_1_48	ERR8771287	Carbapenem-S	-	Spain	ES18	130	ES51	40.8110158	0.5209333	30	5	2019	Clinical sample	Reproductive tract samples	Ertapenem	EUCAST	<=0.12	<=0.5	<=0.12				S	S	S	131	188282	B2	blaEC	none	none			none	parE_I529L	none	none	none	none	none	none	none	none	none	none	none	none	none
ES19_R10	35876_2_175	ERR7735152	Carbapenem-R/I	-	Spain	ES19	362	ES51	41.4314	2.145710000000008	30	7	2019	Clinical sample	Urine	Ertapenem	EUCAST	1	<=0.5	0.25				R	S	S	410	188232	C	blaEC;blaTEM-1	blaCMY-2;blaCTX-M-15;blaOXA-1	blaCMY-2;blaCTX-M-15	CTX-M-15	CMY-2	blaOXA-181	gyrA_D87N;gyrA_S83L;parC_S80I;parE_S458A;qnrS1	none	none	none	none	none	none	none	none	none	none	none	none	none
ES19_S10	36773_1_108	ERR8771347	Carbapenem-S	-	Spain	ES19	362	ES51	41.4314	2.145710000000008	30	7	2019	Clinical sample	Urine	Unknown	EUCAST	<=0.12	<=0.5	<=0.12				S	S	S	59	188229	F	blaEC	none	none			none	parE_I355T	none	none	none	none	none	none	none	none	none	none	none	none	none
ES22_R02	36773_1_364	ERR8771603	Carbapenem-R/I	-	Spain	ES22	361	ES53	39.5695818	2.6500745	10	4	2019	Screening sample	Unknown	Ertapenem	EUCAST	1	8	4				R	R	I	8578	188277	B2	blaEC	blaCTX-M-9	blaCTX-M-9	CTX-M-9		blaVIM-1	qnrA1;qnrS2	aac(6')-Ib-cr5	none	aac(6')-Ib4	none	none	none	ant(2'')-Ia	none	none	none	aadA1	none	mcr-9.2
ES22_R06	36773_1_19	ERR8771258	Carbapenem-R/I	-	Spain	ES22	361	ES53	39.5695818	2.6500745	10	7	2019	Unknown	Urine	Ertapenem	EUCAST	1	<=0.5	<=0.12				R	S	S	648	188245	F	blaEC	ampC_C-11T;blaCTX-M-15	ampC_C-11T;blaCTX-M-15	CTX-M-15		none	gyrA_D87N;gyrA_S83L;parC_S80I;parE_S458A	none	none	none	none	none	none	none	none	none	none	none	none	none
ES22_R07	36773_1_21	ERR8771260	Carbapenem-R/I	-	Spain	ES22	361	ES53	39.5695818	2.6500745	15	7	2019	Clinical sample	Catheter exit site	Imipenem, Meropenem	EUCAST	>2	16	16				R	R	R	5528	188237	B1	blaEC	blaCTX-M-9	blaCTX-M-9	CTX-M-9		blaVIM-1	qnrA1;qnrS2	none	none	aac(6')-Ib4	none	none	none	ant(2'')-Ia	none	none	none	aadA1	none	mcr-9.2
ES22_S02	36773_1_27	ERR8771266	Carbapenem-S	-	Spain	ES22	361	ES53	39.5695818	2.6500745	11	4	2019	Clinical sample	Urine	Ertapenem	EUCAST	<=0.12	<=0.5	<=0.12				S	S	S	1193	188248	B2	none	blaCTX-M-15;blaEC-5;blaOXA-1	blaCTX-M-15	CTX-M-15		none	gyrA_D87N;gyrA_S83L;parC_S80I;parE_L416F	aac(6')-Ib-cr5	marR_S3N	aac(3)-IIe	none	none	none	none	none	none	none	aph(3'')-Ib;aph(6)-Id	none	none
ES22_S03	36773_1_29	ERR8771268	Carbapenem-S	-	Spain	ES22	361	ES53	39.5695818	2.6500745	8	6	2019	Clinical sample	Urine	Ertapenem	EUCAST	<=0.12	<=0.5	<=0.12				S	S	S	421	188290	B2	blaEC	none	none			none	none	none	marR_S3N	none	none	none	none	none	none	none	none	none	none	none
ES22_S06	36773_1_51	ERR8771290	Carbapenem-S	-	Spain	ES22	361	ES53	39.5695818	2.6500745	9	7	2019	Screening sample	Unknown	Ertapenem	EUCAST	<=0.12	<=0.5	<=0.12				S	S	S	23	188299	C	blaEC;blaTEM-1	blaCTX-M-14	blaCTX-M-14	CTX-M-14		none	gyrA_D87N;gyrA_S83L;parC_E84G;parC_S80I	none	none	none	none	none	none	none	none	none	none	aadA1;aph(3'')-Ib;aph(6)-Id	none	none
ES22_S07	36773_1_53	ERR8771292	Carbapenem-S	-	Spain	ES22	361	ES53	39.5695818	2.6500745	17	7	2019	Clinical sample	Blood	Ertapenem	EUCAST	0.5	<=0.5	<=0.12				S	S	S	131	188294	B2	blaEC	blaCTX-M-15;blaDHA-1;blaOXA-1	blaCTX-M-15;blaDHA-1	CTX-M-15	DHA-1	none	gyrA_D87N;gyrA_S83L;parC_E84V;parC_S80I;parE_I529L;qnrB4	aac(6')-Ib-cr5	none	aac(3)-IIe	none	none	none	none	none	none	none	aph(3'')-Ib;aph(6)-Id	none	none
ES22_S08	37775_2_38	ERR8772049	Carbapenem-S	-	Spain	ES22	361	ES53	39.5695818	2.6500745	21	7	2019	Clinical sample	Urine	Ertapenem	EUCAST	<=0.12	<=0.5	<=0.12				S	S	S	38	188368	D	blaEC	blaCTX-M-27	blaCTX-M-27	CTX-M-27		none	none	none	none	none	none	none	none	none	none	none	none	aadA5;aph(3'')-Ib;aph(6)-Id	none	none
ES23_R01	36773_1_55	ERR8771294	Carbapenem-R/I	-	Spain	ES23	439	ES61	37.8845813	-4.7760138	22	8	2019	Screening sample	Other	Ertapenem	EUCAST	>2	4	4				R	I	I	88	188293	C	blaEC	blaOXA-1	none			none	gyrA_D87N;gyrA_S83L;parC_S80I;parE_S458A	none	none	none	none	none	none	none	none	none	none	aadA1	none	none
ES23_R02	36773_1_57	ERR8771296	Carbapenem-R/I	-	Spain	ES23	439	ES61	37.8845813	-4.7760138	1	8	2019	Screening sample	Other	Ertapenem	EUCAST	>2	4	4				R	I	I	88	188292	C	blaEC	blaOXA-1	none			none	gyrA_D87N;gyrA_S83L;parC_S80I;parE_S458A	none	none	none	none	none	none	none	none	none	none	aadA1	none	none
ES23_R03	36773_1_59	ERR8771298	Carbapenem-R/I	-	Spain	ES23	439	ES61	37.8845813	-4.7760138	3	5	2019	Clinical sample	Catheter exit site	Ertapenem	EUCAST	>2	<=0.5	1				R	S	S	354	188286	F	blaEC;blaTEM-1	none	none			none	gyrA_D87N;gyrA_S83L;parC_E84G;parC_S80I;parE_I355T	none	none	aac(3)-IId	none	none	none	none	none	none	none	aph(3'')-Ib;aph(6)-Id	none	none
ES23_S01	36773_1_91	ERR8771330	Carbapenem-S	-	Spain	ES23	439	ES61	37.8845813	-4.7760138	18	7	2019	Clinical sample	Blood	Ertapenem, Imipenem	EUCAST	<=0.12	<=0.5	<=0.12				S	S	S	131	188300	B2	blaEC	blaOXA-1	none			none	gyrA_S83L;parE_I529L;qnrB1	aac(6')-Ib-cr5	none	aac(3)-IIe	none	none	none	none	none	none	none	none	none	none
ES23_S02	36773_1_93	ERR8771332	Carbapenem-S	-	Spain	ES23	439	ES61	37.8845813	-4.7760138	31	7	2019	Clinical sample	Lower respiratory tract specimens	Ertapenem, Imipenem	EUCAST	<=0.12	<=0.5	<=0.12				S	S	S	398	188295	A	blaEC;blaTEM-1	blaCTX-M-32	blaCTX-M-32	CTX-M-32		none	gyrA_D87N;gyrA_S83L;parC_S80I	none	none	aac(3)-IId;aac(3)-IIe;aac(6')-Ib	none	none	rmtF1	none	none	none	none	aadA2;aph(3'')-Ib	none	none
ES23_S03	36773_1_95	ERR8771334	Carbapenem-S	-	Spain	ES23	439	ES61	37.8845813	-4.7760138	7	5	2019	Clinical sample	Reproductive tract samples	Ertapenem, Imipenem	EUCAST	<=0.12	<=0.5	<=0.12				S	S	S	1193	188311	B2	none	blaCTX-M-27;blaEC-5	blaCTX-M-27	CTX-M-27		none	gyrA_D87N;gyrA_S83L;parC_S80I;parE_L416F	none	marR_S3N	none	none	none	none	none	none	none	none	aadA5;aph(3'')-Ib;aph(6)-Id	none	none
ES25_R04	37775_2_42	ERR8772053	Carbapenem-R/I	-	Spain	ES25	141	ES62	37.9923795	-1.1305431	13	5	2019	Clinical sample	Aspirates	Ertapenem	EUCAST	>2	1	2				R	S	S	131	188366	B2	blaEC;blaTEM-1	blaCTX-M-24	blaCTX-M-24	CTX-M-24		none	gyrA_D87N;gyrA_S83L;parC_E84V;parC_S80I;parE_I529L	none	none	none	none	none	none	none	none	none	none	none	none	none
ES25_S04	36773_1_243	ERR8771482	Carbapenem-S	-	Spain	ES25	141	ES62	37.9923795	-1.1305431	13	5	2019	Clinical sample	Urine	Ertapenem, Imipenem	EUCAST	<=0.12	<=0.5	<=0.12				S	S	S	453	188264	B1	blaEC;blaSCO-1;blaTEM-1	none	none			none	none	none	none	aac(3)-IIe	none	aph(3')-Ia	none	none	none	none	none	aph(3'')-Ib;aph(6)-Id	none	none
ES25_S08	36812_2_147	ERR8771625	Carbapenem-S	-	Spain	ES25	141	ES62	37.9923795	-1.1305431	21	9	2019	Clinical sample	Blood	Ertapenem, Imipenem	EUCAST	<=0.12	1	<=0.12				S	S	S	3672	188315	B2	blaEC	none	none			none	parE_D475E	none	none	none	none	none	none	none	none	none	none	none	none	none
SE01_R01	35876_1_221	ERR7734821	Carbapenem-R/I	Yes	Sweden	SE01	386	SE11	59.3496807	18.023256399999998	18	5	2019	Screening sample	Other	Ertapenem	EUCAST	1	2	0.25				R	S	S	940	188140	B1	blaEC	blaOXA-1	none			blaOXA-181	qnrS1	none	none	none	none	none	none	none	none	none	none	aadA1;aph(3'')-Ib;aph(6)-Id	none	none
SE01_R04	35876_1_243	ERR7734843	Carbapenem-R/I	-	Sweden	SE01	386	SE11	59.3496807	18.023256399999998	11	7	2019	Screening sample	Other	Ertapenem, Imipenem, Meropenem	EUCAST	>4	16	>16				R	R	R	405	188149	D	blaEC	blaCTX-M-15;blaOXA-1	blaCTX-M-15	CTX-M-15		blaNDM-5	gyrA_D87N;gyrA_S83L;parC_S80I;parE_S458A	aac(6')-Ib-cr5	none	none	none	none	none	none	none	none	none	aadA2;aadA5	none	none
SE01_R05	40660_1_330	ERR8774768	Carbapenem-R/I	-	Sweden	SE01	386	SE11	59.3496807	18.023256399999998	21	5	2019	Screening sample	Other	Ertapenem	EUCAST	1	<=0.5	0.25				R	S	S	5051	188626	D	blaEC	blaCTX-M-15	blaCTX-M-15	CTX-M-15		blaOXA-244	none	none	none	none	none	none	none	none	none	none	none	none	none	none
SE01_R06	40660_1_328	ERR8774766	Carbapenem-R/I	Yes	Sweden	SE01	386	SE11	59.3496807	18.023256399999998	27	8	2019	Screening sample	Other	Ertapenem	EUCAST	2	1	<=0.12				R	S	S	1598	188619	A	blaEC;blaTEM-1	blaCMY-4;blaCTX-M-15	blaCMY-4;blaCTX-M-15	CTX-M-15	CMY-4	blaOXA-48	gyrA_S83L	none	none	none	none	none	none	none	none	none	none	aadA5;aph(3'')-Ib;aph(6)-Id	none	none
SE01_R07	35876_1_249	ERR7734849	Carbapenem-R/I	-	Sweden	SE01	386	SE11	59.3496807	18.023256399999998	19	6	2019	Screening sample	Other	Ertapenem, Imipenem, Meropenem	EUCAST	>4	16	>16				R	R	R	648	188146	F	blaEC	blaCTX-M-14;blaCTX-M-15	blaCTX-M-14;blaCTX-M-15	CTX-M-15; CTX-M-14		blaNDM-5	gyrA_D87N;gyrA_S83L;parC_S80I;parE_S458A;qnrS1	none	none	none	none	none	none	none	none	none	none	none	none	none
SE01_R08	35876_1_251	ERR7734851	Carbapenem-R/I	-	Sweden	SE01	386	SE11	59.3496807	18.023256399999998	19	8	2019	Screening sample	Other	Ertapenem, Imipenem, Meropenem	EUCAST	>4	16	>16				R	R	R	167	188687	A	blaEC	blaCTX-M-15;blaOXA-1	blaCTX-M-15	CTX-M-15		blaNDM-5	gyrA_D87N;gyrA_S83L;parC_S80I;parE_S458A	aac(6')-Ib-cr5	none	none	none	none	none	none	none	none	none	aadA2	none	none
SE01_R09	35876_1_253	ERR7734853	Carbapenem-R/I	-	Sweden	SE01	386	SE11	59.3496807	18.023256399999998	16	10	2019	Screening sample	Other	Ertapenem, Imipenem, Meropenem	EUCAST	>4	16	>16				R	R	R	205	188158	B1	blaEC;blaTEM-1	blaCMY-42	blaCMY-42	CMY-42		blaNDM-5	gyrA_D87N;gyrA_S83L;parC_S80I;parE_S458A;qepA4	none	none	none	none	none	none	none	none	none	none	aadA1;aadA2	none	none
SE01_S01	35876_1_273	ERR7734873	Carbapenem-S	-	Sweden	SE01	386	SE11	59.3496807	18.023256399999998	18	5	2019	Screening sample	Other	Ertapenem, Imipenem, Meropenem	EUCAST	<=0.25	<=0.5	<=0.12				S	S	S	1727	188154	B1	blaEC	blaCTX-M-15	blaCTX-M-15	CTX-M-15		none	qnrS1	none	none	none	none	none	none	none	none	none	none	none	none	none
SE01_S03	35876_1_277	ERR7734877	Carbapenem-S	-	Sweden	SE01	386	SE11	59.3496807	18.023256399999998	15	9	2019	Screening sample	Other	Ertapenem, Imipenem, Meropenem	EUCAST	<=0.25	<=0.5	<=0.12				S	S	S	197	188151	A	blaEC	blaCTX-M-15	blaCTX-M-15	CTX-M-15		none	none	none	none	none	none	none	none	none	none	none	none	none	none	none
SE01_S04	35876_1_279	ERR7734879	Carbapenem-S	-	Sweden	SE01	386	SE11	59.3496807	18.023256399999998	11	7	2019	Screening sample	Other	Ertapenem, Imipenem, Meropenem	EUCAST	<=0.25	<=0.5	0.25				S	S	S	349	188166	D	blaEC;blaTEM-1	blaCTX-M-15	blaCTX-M-15	CTX-M-15		none	gyrA_D87N;gyrA_S83L;parC_S80I;qnrS11	none	none	none	none	aph(3')-Ia	none	none	none	none	none	aph(3'')-Ib;aph(6)-Id	none	none
SE01_S05	40660_1_279	ERR8774717	Carbapenem-S	-	Sweden	SE01	386	SE11	59.3496807	18.023256399999998	21	5	2019	Screening sample	Other	Ertapenem, Imipenem, Meropenem	EUCAST	<=0.25	<=0.5	<=0.12				S	S	S	95	188621	B2	blaEC	none	none			none	gyrA_S83L	none	marR_S3N	none	none	none	none	none	none	none	none	none	none	none
SE01_S06	35876_1_281	ERR7734881	Carbapenem-S	-	Sweden	SE01	386	SE11	59.3496807	18.023256399999998	27	8	2019	Screening sample	Other	Ertapenem, Imipenem, Meropenem	EUCAST	<=0.25	<=0.5	<=0.12				S	S	S	10	188691	A	blaEC	blaCMY-4	blaCMY-4		CMY-4	none	gyrA_S83L	none	none	none	none	none	none	none	none	none	none	aph(3'')-Ib;aph(6)-Id	none	none
SE01_S07	35876_1_283	ERR7734883	Carbapenem-S	Yes	Sweden	SE01	386	SE11	59.3496807	18.023256399999998	18	6	2019	Screening sample	Other	Ertapenem, Imipenem, Meropenem	EUCAST	<=0.25	<=0.5	<=0.12				S	S	S	69	188160	D	blaEC;blaTEM-1	blaDHA-1	blaDHA-1		DHA-1	none	qnrB4	none	none	none	none	none	none	none	none	none	none	none	none	none
SE01_S08	40660_1_326	ERR8774764	Carbapenem-S	-	Sweden	SE01	386	SE11	59.3496807	18.023256399999998	18	8	2019	Clinical sample	Urine	Ertapenem, Imipenem, Meropenem	EUCAST	<=0.25	<=0.5	<=0.12				S	S	S	69	188160	D	blaEC;blaTEM-1	blaDHA-1	blaDHA-1		DHA-1	none	qnrB4	none	none	none	none	none	none	none	none	none	none	none	none	none
SE01_S09	35876_2_94	ERR7735071	Carbapenem-S	Yes	Sweden	SE01	386	SE11	59.3496807	18.023256399999998	12	10	2019	Screening sample	Other	Ertapenem, Imipenem, Meropenem	EUCAST	<=0.25	<=0.5	<=0.12				S	S	S	174	188227	G	blaEC	blaCTX-M-15	blaCTX-M-15	CTX-M-15		none	qnrS1	none	none	none	none	none	none	none	none	none	none	aadA5	none	none
SE06_R02	35876_1_85	ERR7734685	Carbapenem-R/I	-	Sweden	SE06	408	SE23	57.7072326	11.9670171	13	5	2019	Screening sample	Other	Meropenem	EUCAST	>4	8	16				R	R	R	410	188186	C	blaEC;blaTEM-1	blaCMY-2;blaCTX-M-15;blaOXA-1	blaCMY-2;blaCTX-M-15	CTX-M-15	CMY-2	blaNDM-5	gyrA_D87N;gyrA_S83L;parC_S80I;parE_S458A	aac(6')-Ib-cr5	none	aac(3)-IId	none	none	none	none	none	none	none	aadA2;aadA5;aph(3'')-Ib;aph(6)-Id	none	none
SE06_R03	35876_1_87	ERR7734687	Carbapenem-R/I	-	Sweden	SE06	408	SE23	57.7072326	11.9670171	27	5	2019	Screening sample	Other	Imipenem, Meropenem	EUCAST	>4	8	>16				R	R	R	46	188179	A	blaEC;blaTEM-1	blaCTX-M-15	blaCTX-M-15	CTX-M-15		blaNDM-5	gyrA_D87N;gyrA_S83L;parC_S57T;parC_S80I	none	none	aac(3)-IId	none	none	none	none	none	none	none	aadA2	none	none
SE06_R09	35876_1_95	ERR7734695	Carbapenem-R/I	-	Sweden	SE06	408	SE23	57.7072326	11.9670171	3	9	2019	Screening sample	Other	Imipenem, Meropenem	EUCAST	>4	16	>16				R	R	R	648	188169	F	blaEC;blaTEM-1	blaCTX-M-15;blaOXA-1	blaCTX-M-15	CTX-M-15		blaNDM-5	gyrA_D87N;gyrA_S83L;parC_S80I;parE_S458A	aac(6')-Ib-cr5	none	none	none	none	none	none	none	none	none	aadA5	none	none
SE06_S02	35876_1_115	ERR7734715	Carbapenem-S	-	Sweden	SE06	408	SE23	57.7072326	11.9670171	14	5	2019	Screening sample	Other	Meropenem	EUCAST	<=0.25	<=0.5	<=0.12				S	S	S	10	188101	A	blaEC	blaCTX-M-15;blaOXA-1	blaCTX-M-15	CTX-M-15		none	qnrS1	none	none	none	none	none	none	none	none	none	none	aadA1;aadA5	none	none
SE06_S03	35876_1_117	ERR7734717	Carbapenem-S	-	Sweden	SE06	408	SE23	57.7072326	11.9670171	28	5	2019	Screening sample	Other	Meropenem	EUCAST	<=0.25	<=0.5	<=0.12				S	S	S	405	188693	D	blaEC	blaCTX-M-15	blaCTX-M-15	CTX-M-15		none	none	none	none	none	none	none	none	none	none	none	none	none	none	none
SE06_S09	35876_1_123	ERR7734723	Carbapenem-S	-	Sweden	SE06	408	SE23	57.7072326	11.9670171	4	9	2019	Screening sample	Other	Meropenem	EUCAST	<=0.25	<=0.5	<=0.12				S	S	S	648	188121	F	blaEC;blaTEM-1	blaCTX-M-15;blaOXA-1	blaCTX-M-15	CTX-M-15		none	gyrA_D87N;gyrA_S83L;parC_S80I;parE_S458A	aac(6')-Ib-cr5	none	aac(3)-IId	none	none	none	none	none	none	none	aadA5	none	none
SE07_R01	35876_1_125	ERR7734725	Carbapenem-R/I	-	Sweden	SE07	287	SE31	59.3799132	13.502948	8	5	2019	Screening sample	Other	Ertapenem	EUCAST	4	2	1				R	S	S	648	188123	F	blaEC;blaTEM-1	blaCTX-M-15;blaDHA-1;blaOXA-1	blaCTX-M-15;blaDHA-1	CTX-M-15	DHA-1	blaOXA-48	gyrA_D87N;gyrA_S83L;parC_S80I;parE_S458A;qnrB4	aac(6')-Ib-cr5	none	aac(3)-IIe	none	none	none	none	none	none	none	aadA1;aadA2	none	none
SE07_S01	35876_1_127	ERR7734727	Carbapenem-S	-	Sweden	SE07	287	SE31	59.3799132	13.502948	1	6	2019	Clinical sample	Blood	Meropenem	EUCAST	<=0.25	<=0.5	<=0.12				S	S	S	95	188122	B2	blaEC	none	none			none	none	none	marR_S3N	none	none	none	none	none	none	none	none	none	none	none
SE08_R01	35876_2_88	ERR7735065	Carbapenem-R/I	-	Sweden	SE08	435	SE12	59.2747378	15.2149988	17	9	2019	Screening sample	Unknown	Ertapenem, Imipenem, Meropenem	EUCAST	>4	8	>16				R	R	R	2083	188224	B1	blaEC	blaCMY-42	blaCMY-42	CMY-42		blaNDM-5	gyrA_D87N;gyrA_S83L;parC_S80I;parE_S458A	aac(6')-Ib-cr5	none	none	none	none	none	none	none	none	none	aadA2	none	none
SE08_R02	35876_1_145	ERR7734745	Carbapenem-R/I	-	Sweden	SE08	435	SE12	59.2747378	15.2149988	25	7	2019	Screening sample	Unknown	Ertapenem, Imipenem, Meropenem	EUCAST	2	1	0.5				R	S	S	38	188126	D	blaEC;blaTEM-1	none	none			blaOXA-48	gyrA_S83A	none	none	aac(3)-IId	none	none	none	none	none	none	none	aadA5;aph(3'')-Ib;aph(6)-Id	none	none
SE08_S02	35876_1_151	ERR7734751	Carbapenem-S	-	Sweden	SE08	435	SE12	59.2747378	15.2149988	26	7	2019	Clinical sample	Blood	Imipenem, Meropenem	EUCAST	<=0.25	<=0.5	<=0.12				S	S	S	73	188133	B2	none	blaEC-5	none			none	none	none	none	none	none	none	none	none	none	none	none	none	none	none
SE09_R04	36812_2_117	ERR8771618	Carbapenem-R/I	-	Sweden	SE09	264	SE12	59.8594126	17.64112	1	10	2019	Screening sample	Other	Ertapenem, Imipenem, Meropenem	EUCAST	>4	16	>16				R	R	R	410	188303	C	blaEC;blaTEM-1	blaCMY-42	blaCMY-42	CMY-42		blaNDM-5	gyrA_D87N;gyrA_S83L;parC_S80I;parE_S458A	none	none	none	none	none	none	none	none	none	none	aadA2	none	none
SE09_S03	35876_1_177	ERR7734777	Carbapenem-S	-	Sweden	SE09	264	SE12	59.8594126	17.64112	14	6	2019	Clinical sample	Blood	Ertapenem, Imipenem, Meropenem	EUCAST	<=0.25	<=0.5	<=0.12				S	S	S	59	188138	F	blaEC	none	none			none	parE_I355T	none	none	none	none	none	none	none	none	none	none	none	none	none
SE09_S04	35876_1_179	ERR7734779	Carbapenem-S	-	Sweden	SE09	264	SE12	59.8594126	17.64112	30	9	2019	Clinical sample	Blood	Ertapenem, Imipenem, Meropenem	EUCAST	<=0.25	<=0.5	<=0.12				S	S	S	404	188128	B2	none	blaEC-5	none			none	none	none	marR_S3N	none	none	none	none	none	none	none	none	aadA1	none	none
SE12_R01	35876_1_181	ERR7734781	Carbapenem-R/I	-	Sweden	SE12	282	SE22	56.1621073	15.5866422	15	7	2019	Screening sample	Other	Meropenem	EUCAST	4	1	0.5				R	S	S	38	188136	D	blaEC	blaCTX-M-14	blaCTX-M-14	CTX-M-14		blaOXA-48	gyrA_D87Y;gyrA_S83L;parC_S80I;parE_S458A	none	none	aac(3)-IIe	none	none	none	none	none	none	none	aadA2;aph(3'')-Ib;aph(6)-Id	none	none
SE12_R03	35876_1_185	ERR7734785	Carbapenem-R/I	-	Sweden	SE12	282	SE22	56.1621073	15.5866422	8	10	2019	Screening sample	Other	Meropenem	EUCAST	>4	16	>16				R	R	R	648	188059	F	blaEC;blaTEM-1	blaCTX-M-15;blaOXA-1	blaCTX-M-15	CTX-M-15		blaNDM-5	gyrA_D87N;gyrA_S83L;parC_S80I;parE_S458A	aac(6')-Ib-cr5	none	aac(3)-IIe	none	none	none	none	none	none	none	aadA2	none	none
SE12_S01	35876_1_187	ERR7734787	Carbapenem-S	-	Sweden	SE12	282	SE22	56.1621073	15.5866422	13	6	2019	Clinical sample	Blood	Meropenem	EUCAST	<=0.25	<=0.5	<=0.12				S	S	S	12854	188134	B2	none	blaEC-5	none			none	none	none	marR_S3N	none	none	none	none	none	none	none	none	none	none	none
SE12_S02	35876_1_189	ERR7734789	Carbapenem-S	-	Sweden	SE12	282	SE22	56.1621073	15.5866422	13	6	2019	Clinical sample	Blood	Meropenem	EUCAST	<=0.25	<=0.5	<=0.12				S	S	S	73	188137	B2	none	blaEC-5	none			none	none	none	none	none	none	none	none	none	none	none	none	none	none	none
SE12_S03	35876_1_191	ERR7734791	Carbapenem-S	-	Sweden	SE12	282	SE22	56.1621073	15.5866422	15	6	2019	Clinical sample	Blood	Meropenem	EUCAST	<=0.25	<=0.5	<=0.12				S	S	S	421	188148	B2	blaEC	none	none			none	none	none	marR_S3N	none	none	none	none	none	none	none	none	none	none	none
SE13_S01	35876_1_215	ERR7734815	Carbapenem-S	-	Sweden	SE13	286	SE21	56.8787183	14.8094385	3	6	2019	Clinical sample	Blood	Meropenem	EUCAST	<=0.25	<=0.5	<=0.12				S	S	S	73	188057	B2	none	blaEC-5	none			none	none	none	none	none	none	none	none	none	none	none	none	none	none	none
SE13_S02	35876_1_217	ERR7734817	Carbapenem-S	-	Sweden	SE13	286	SE21	56.8787183	14.8094385	11	6	2019	Clinical sample	Blood	Ertapenem, Meropenem	EUCAST	<=0.25	<=0.5	<=0.12				S	S	S	73	188142	B2	none	blaEC-5	none			none	none	none	none	none	none	none	none	none	none	none	none	none	none	none
SE13_S03	35876_1_219	ERR7734819	Carbapenem-S	-	Sweden	SE13	286	SE21	56.8787183	14.8094385	13	6	2019	Clinical sample	Blood	Ertapenem, Meropenem	EUCAST	<=0.25	<=0.5	<=0.12				S	S	S	73	188139	B2	none	blaEC-5	none			none	none	none	none	none	none	none	none	none	none	none	none	none	none	none
TR01_S01	38089_2_39	ERR8772906	Carbapenem-S	-	Türkiye	TR01	332	TR10	41.0103	29.016700000000014	13	4	2019	Clinical sample	Urine	Ertapenem, Imipenem, Meropenem	EUCAST		<= 0.125	<= 0.125	30			S	S	S	162	188493	B1	blaEC;blaTEM-1	none	none			none	gyrA_D87N;gyrA_S83L;parC_S80I	none	none	none	none	none	none	none	none	none	none	none	none	none
TR02_R02	37775_1_286	ERR8771913	Carbapenem-R/I	-	Türkiye	TR02	414	TR10	41.0515	28.98879999999997	29	3	2019	Clinical sample	Blood	Ertapenem, Imipenem, Meropenem	EUCAST		64	128	12			R	R	R	73	188322	B2	none	blaCTX-M-14;blaEC-5	blaCTX-M-14	CTX-M-14		blaNDM-1	none	none	none	none	none	none	rmtC	none	none	none	none	none	none	none
TR02_S03	38089_1_52	ERR8772551	Carbapenem-S	-	Türkiye	TR02	414	TR10	41.0515	28.98879999999997	1	4	2019	Clinical sample	Urine	Ertapenem, Imipenem, Meropenem	EUCAST		0.125	0.125	30			S	S	S	10	188441	A	blaEC	none	none			none	none	none	none	none	none	none	none	none	none	none	none	none	none	none
TR03_S03	38089_1_327	ERR8772826	Carbapenem-S	-	Türkiye	TR03	266	TR51	39.8966	32.759000000000015	17	3	2019	Clinical sample	Urine	Ertapenem, Imipenem, Meropenem	EUCAST		0.125	0.125	32			S	S	S	1193	188435	B2	blaTEM-210	blaCTX-M-1;blaEC-5	blaCTX-M-1	CTX-M-1		none	gyrA_D87N;gyrA_S83L;parC_S80I;parE_L416F	none	marR_S3N	aac(3)-IId	none	none	none	none	none	none	none	aadA5	none	none
TR03_S04	38089_1_115	ERR8772614	Carbapenem-S	-	Türkiye	TR03	266	TR51	39.8966	32.759000000000015	9	4	2019	Screening sample	Urine	Ertapenem, Imipenem, Meropenem	EUCAST		<=0.125	<= 0.125	35			S	S	S	12858	188422	B1	blaEC;blaTEM-1	none	none			none	gyrA_D87N;gyrA_S83L;parC_G78C;parC_S80I	none	none	none	none	none	none	none	none	none	none	aph(3'')-Ib;aph(6)-Id	none	none
TR03_S05	38089_2_68	ERR8772919	Carbapenem-S	-	Türkiye	TR03	266	TR51	39.8966	32.759000000000015	9	4	2019	Clinical sample	Urine	Ertapenem, Imipenem, Meropenem	EUCAST		0.25	0.125	26			S	S	S	10	188337	A	blaEC	blaCMY-4	blaCMY-4		CMY-4	none	none	none	none	none	none	none	none	none	none	none	none	aph(3'')-Ib;aph(6)-Id	none	none
TR03_S08	37775_1_90	ERR8771717	Carbapenem-S	-	Türkiye	TR03	266	TR51	39.8966	32.759000000000015	2	5	2019	Clinical sample	Urine	Ertapenem, Imipenem, Meropenem	EUCAST		0.25	0.125	30			S	S	S	10	188337	A	blaEC	blaCMY-4	blaCMY-4		CMY-4	none	none	none	none	none	none	none	none	none	none	none	none	aph(3'')-Ib;aph(6)-Id	none	none
TR08_S05	38089_2_297	ERR8772998	Carbapenem-S	-	Türkiye	TR08	74	TR31	38.4153	27.144499999999994	25	6	2019	Clinical sample	Blood	Ertapenem, Imipenem, Meropenem	EUCAST		0.125	0.125	26			S	S	S	131	188475	B2	blaEC;blaTEM-1	blaCTX-M-15	blaCTX-M-15	CTX-M-15		none	gyrA_D87N;gyrA_S83L;parC_E84V;parC_S80I;parE_I529L	none	none	aac(3)-IId	none	none	none	none	none	none	none	none	none	none
TR08_S06	38089_1_216	ERR8772715	Carbapenem-S	-	Türkiye	TR08	74	TR31	38.4153	27.144499999999994	20	7	2019	Clinical sample	Aspirates	Ertapenem, Imipenem, Meropenem	EUCAST		0.125	0.125	25			S	S	S	162	188439	B1	blaEC;blaTEM-1	none	none			none	gyrA_D87N;gyrA_S83L;parC_S80I	none	none	none	none	aph(3')-Ia	none	none	none	none	none	aph(3'')-Ib;aph(6)-Id	none	none
TR10_S04	38089_1_196	ERR8772695	Carbapenem-S	-	Türkiye	TR10	382	TR33	38.6155	27.42560000000003	2	4	2019	Clinical sample	Lower respiratory tract specimens	Ertapenem, Imipenem, Meropenem	EUCAST		0.125	0.25	30			S	S	S	131	188434	B2	blaEC;blaTEM-210	blaCTX-M-1	blaCTX-M-1	CTX-M-1		none	gyrA_D87Y;gyrA_S83L;parC_S80I	none	none	aac(3)-IId	none	none	none	none	none	none	none	aadA5;aph(3'')-Ib;aph(6)-Id	none	none
TR10_S05	38089_2_75	ERR8772926	Carbapenem-S	-	Türkiye	TR10	382	TR33	38.6155	27.42560000000003	5	8	2019	Clinical sample	Blood	Ertapenem, Imipenem, Meropenem	EUCAST		0.125	0.125	30			S	S	S	131	188468	B2	blaEC	blaCTX-M-15;blaDHA-1;blaOXA-1	blaCTX-M-15;blaDHA-1	CTX-M-15	DHA-1	none	gyrA_D87N;gyrA_S83L;parC_E84V;parC_S80I;parE_I529L;qnrB4	none	none	none	none	none	none	none	none	none	none	aph(3'')-Ib;aph(6)-Id	none	none
TR10_S06	37775_1_124	ERR8771751	Carbapenem-S	-	Türkiye	TR10	382	TR33	38.6155	27.42560000000003	6	5	2019	Clinical sample	Blood	Ertapenem, Imipenem, Meropenem	EUCAST		0.125	0.125	30			S	S	S	9241	188313	B2	blaEC	none	none			none	none	none	marR_S3N	none	none	none	none	none	none	none	none	none	none	none
TR10_S07	40328_1_2	ERR8773019	Carbapenem-S	-	Türkiye	TR10	382	TR33	38.6155	27.42560000000003	19	5	2019	Clinical sample	Blood	Ertapenem, Imipenem, Meropenem	EUCAST		0.5	1	25			S	S	S	38	188511	D	blaEC;blaTEM-1	blaCTX-M-14;blaDHA-1	blaCTX-M-14;blaDHA-1	CTX-M-14	DHA-1	none	qnrB4	none	none	none	none	none	none	none	none	none	none	aadA1	none	none
TR10_S08	38089_2_353	ERR8773010	Carbapenem-S	-	Türkiye	TR10	382	TR33	38.6155	27.42560000000003	21	5	2019	Clinical sample	Blood	Ertapenem, Imipenem, Meropenem	EUCAST		0.5	0.125	30			S	S	S	1236	188471	B2	blaEC	none	none			none	none	none	none	none	none	none	none	none	none	none	none	none	none	none
TR11_S03	37775_1_114	ERR8771741	Carbapenem-S	-	Türkiye	TR11	429	TR21	41.6759	26.558700000000044	6	3	2019	Clinical sample	Urine	Ertapenem, Imipenem, Meropenem	EUCAST		0.25	0.25	30			S	S	S	224	188304	B1	blaEC;blaTEM-1	none	none			none	gyrA_D87N;gyrA_S83L;parC_S80I;parE_S458A	none	none	none	none	aph(3')-Ia	none	none	none	none	none	aadA1;aadA2;aph(3'')-Ib;aph(6)-Id	none	none
TR11_S07	38089_1_38	ERR8772537	Carbapenem-S	-	Türkiye	TR11	429	TR21	41.6759	26.558700000000044	1	3	2019	Clinical sample	Blood	Ertapenem, Imipenem, Meropenem	EUCAST		<= 0.125	<=0.125	30			S	S	S	1193	188433	B2	blaTEM-210	blaEC-5	none			none	gyrA_D87N;gyrA_S83L;parC_S80I;parE_L416F	none	marR_S3N	aac(3)-IId	none	none	none	none	none	none	none	none	none	none
TR12_S05	38089_2_130	ERR8772949	Carbapenem-S	-	Türkiye	TR12	394	TR22	40.1535	26.414099999999962	23	5	2019	Clinical sample	Urine	Ertapenem, Imipenem, Meropenem	EUCAST		<= 0.125	<=0.125	33			S	S	S	224	188449	B1	blaEC;blaTEM-1	none	none			none	gyrA_D87N;gyrA_S83L;parC_S80I;parE_S458A	none	none	none	none	none	none	none	none	none	none	aadA1;aadA2;aph(3'')-Ib;aph(6)-Id	none	none
TR12_S06	38089_2_355	ERR8773011	Carbapenem-S	-	Türkiye	TR12	394	TR22	40.1535	26.414099999999962	30	4	2019	Clinical sample	Urine	Ertapenem, Imipenem, Meropenem	EUCAST		28	30	28			S	S	S	617	188482	A	blaEC;blaTEM-1	blaCTX-M-15	blaCTX-M-15	CTX-M-15		none	gyrA_D87N;gyrA_S83L;parC_S80I;parE_S458A	none	none	none	none	aph(3')-Ia	none	none	none	aac(3)-IVa	aph(4)-Ia	aadA22;aadA5;aph(3'')-Ib;aph(6)-Id	none	none
TR12_S08	38089_1_176	ERR8772675	Carbapenem-S	-	Türkiye	TR12	394	TR22	40.1535	26.414099999999962	29	6	2019	Clinical sample	Urine	Ertapenem, Imipenem, Meropenem	EUCAST		<= 0.125	<=0.125	30			S	S	S	59	188414	F	blaEC	none	none			none	parE_I355T	none	none	none	none	none	none	none	none	none	none	none	none	none
TR12_S09	37775_1_146	ERR8771773	Carbapenem-S	-	Türkiye	TR12	394	TR22	40.1535	26.414099999999962	2	7	2019	Clinical sample	Urine	Ertapenem, Imipenem, Meropenem	EUCAST		<= 0.125	<=0.125	30			S	S	S	69	188581	D	blaEC	none	none			none	none	none	none	none	none	none	none	none	none	none	none	none	none	none
TR12_S10	38089_2_167	ERR8772965	Carbapenem-S	-	Türkiye	TR12	394	TR22	40.1535	26.414099999999962	11	7	2019	Clinical sample	Urine	Ertapenem, Imipenem, Meropenem	EUCAST		<= 0.125	<=0.125	28			S	S	S	1567	188464	D	blaEC	none	none			none	none	none	none	none	none	none	none	none	none	none	none	none	none	none
TR13_S01	38089_1_88	ERR8772587	Carbapenem-S	-	Türkiye	TR13	268	TR61	36.901	30.695500000000038	23	5	2019	Clinical sample	Urine	Ertapenem, Imipenem, Meropenem	EUCAST		0.125	0.125	32			S	S	S	141	188454	B2	blaEC;blaTEM-1	none	none			none	none	none	marR_S3N	none	none	none	none	none	none	none	none	aph(3'')-Ib;aph(6)-Id	none	none
TR13_S02	38089_2_143	ERR8772961	Carbapenem-S	-	Türkiye	TR13	268	TR61	36.901	30.695500000000038	23	5	2019	Clinical sample	Urine	Ertapenem, Imipenem, Meropenem	EUCAST		0.125	0.125	34			S	S	S	88	188461	C	blaEC;blaTEM-1	none	none			none	qnrS1	none	none	none	none	none	none	none	none	none	none	aph(3'')-Ib;aph(6)-Id	none	none
TR13_S04	38089_2_1	ERR8772884	Carbapenem-S	-	Türkiye	TR13	268	TR61	36.901	30.695500000000038	25	5	2019	Clinical sample	Urine	Ertapenem, Imipenem, Meropenem	EUCAST		0.5	0.25	30			S	S	S	1993	188465	B2	blaEC	none	none			none	none	none	marR_S3N	none	none	none	none	none	none	none	none	none	none	none
TR13_S05	38089_1_90	ERR8772589	Carbapenem-S	-	Türkiye	TR13	268	TR61	36.901	30.695500000000038	21	5	2019	Clinical sample	Urine	Ertapenem, Imipenem, Meropenem	EUCAST		0.125	0.125	35			S	S	S	9241	188445	B2	blaEC	none	none			none	none	none	marR_S3N	none	none	none	none	none	none	none	none	none	none	none
TR13_S06	38089_2_131	ERR8772950	Carbapenem-S	-	Türkiye	TR13	268	TR61	36.901	30.695500000000038	23	5	2019	Clinical sample	Urine	Ertapenem, Imipenem, Meropenem	EUCAST		0.25	0.125	34			S	S	S	1001	188474	B1	blaEC	none	none			none	none	none	none	none	none	none	none	none	none	none	none	none	none	none
TR13_S07	38089_2_265	ERR8772990	Carbapenem-S	-	Türkiye	TR13	268	TR61	36.901	30.695500000000038	23	5	2019	Clinical sample	Urine	Ertapenem, Imipenem, Meropenem	EUCAST		0.125	0.125	30			S	S	S	131	188467	B2	blaEC	blaCTX-M-15;blaOXA-1	blaCTX-M-15	CTX-M-15		none	gyrA_D87N;gyrA_S83L;parC_E84V;parC_S80I;parE_I529L	aac(6')-Ib-cr5	none	aac(3)-IIe	none	none	none	none	none	none	none	aadA5;aph(3'')-Ib;aph(6)-Id	none	none
TR13_S08	38089_1_343	ERR8772842	Carbapenem-S	-	Türkiye	TR13	268	TR61	36.901	30.695500000000038	18	5	2019	Clinical sample	Aspirates	Ertapenem, Imipenem, Meropenem	EUCAST		0.125	0.125	36			S	S	S	2852	188425	B1	blaEC	none	none			none	none	none	none	aac(3)-IId	none	none	none	none	none	none	none	aadA1;aadA2	none	none
TR15_R01	38089_2_102	ERR8772937	Carbapenem-R/I	-	Türkiye	TR15	331	TR63	36.2026	36.16039999999998	28	3	2019	Clinical sample	Blood	Ertapenem, Imipenem, Meropenem	EUCAST		128	128	6			R	R	R	648	188448	F	blaEC	none	none			blaNDM-5	gyrA_D87N;gyrA_S83L;parC_S80I;parE_S458A	none	none	none	none	none	none	none	none	none	none	aadA2;aadA5	none	none
TR15_R02	38089_2_195	ERR8772971	Carbapenem-R/I	-	Türkiye	TR15	331	TR63	36.2026	36.16039999999998	4	4	2019	Clinical sample	Urine	Ertapenem, Imipenem, Meropenem	EUCAST		128	>=128	6			R	R	R	410	188490	C	blaEC;blaTEM-1	blaCMY-42;blaCTX-M-15;blaOXA-1	blaCMY-42;blaCTX-M-15	CMY-42; CTX-M-15		blaNDM-5	gyrA_D87N;gyrA_S83L;parC_S80I;parE_S458A	aac(6')-Ib-cr5	none	none	none	none	rmtB1	none	none	none	none	aadA2	none	none
TR15_R03	38089_1_158	ERR8772657	Carbapenem-R/I	-	Türkiye	TR15	331	TR63	36.2026	36.16039999999998	10	4	2019	Clinical sample	Urine	Ertapenem, Imipenem, Meropenem	EUCAST		>=128	>=128	6			R	R	R	2083	188410	B1	blaEC;blaTEM-1	blaCMY-42	blaCMY-42	CMY-42		blaNDM-5	gyrA_D87N;gyrA_S83L;parC_S80I;parE_S458A	aac(6')-Ib-cr5	none	aac(3)-IId	none	none	none	none	none	none	none	aadA5;aph(3'')-Ib;aph(6)-Id	none	none
TR15_S01	40328_2_204	ERR8773766	Carbapenem-S	-	Türkiye	TR15	331	TR63	36.2026	36.16039999999998	9	4	2019	Clinical sample	Blood	Ertapenem, Imipenem, Meropenem	EUCAST		0.125	0.125	27			S	S	S	617	188530	A	blaEC;blaTEM-1	blaCTX-M-15	blaCTX-M-15	CTX-M-15		none	gyrA_D87N;gyrA_S83L;parC_S80I;parE_S458A	none	none	aac(3)-IId	none	aph(3')-Ia	none	none	none	none	none	aadA2;aadA22;aadA5	none	none
TR15_S02	38089_1_87	ERR8772586	Carbapenem-S	-	Türkiye	TR15	331	TR63	36.2026	36.16039999999998	10	4	2019	Clinical sample	Urine	Ertapenem, Imipenem, Meropenem	EUCAST		0.125	0.125	35			S	S	S	59	188450	F	blaEC	none	none			none	parE_I355T	none	none	none	none	none	none	none	none	none	none	none	none	none
TR15_S03	38089_1_85	ERR8772584	Carbapenem-S	-	Türkiye	TR15	331	TR63	36.2026	36.16039999999998	10	4	2019	Clinical sample	Urine	Ertapenem, Imipenem, Meropenem	EUCAST		0.125	0.125	32			S	S	S	131	188444	B2	blaEC	none	none			none	gyrA_D87N;gyrA_S83L;parC_E84V;parC_S80I;parE_I529L	none	none	none	none	none	none	none	none	none	none	none	none	none
TR17_R02	40660_1_320	ERR8774758	Carbapenem-R/I	-	Türkiye	TR17	369	TR82	41.3765	33.777000000000044	4	3	2019	Clinical sample	Urine	Ertapenem, Imipenem, Meropenem	EUCAST		16	32	6			R	R	R	1431	188616	B1	blaEC;blaTEM-1	none	none			blaNDM-1;blaOXA-232	none	none	none	none	none	none	rmtC	none	none	none	none	aadA1	none	none
TR17_R07	38089_1_312	ERR8772811	Carbapenem-R/I	-	Türkiye	TR17	369	TR82	41.3765	33.777000000000044	6	4	2019	Clinical sample	Urine	Ertapenem, Imipenem, Meropenem	EUCAST		16	32	6			R	R	R	648	188430	F	blaEC	none	none			none	gyrA_D87N;gyrA_S83L;parC_S80I;parE_S458A	none	none	none	none	none	none	none	none	none	none	none	none	none
TR17_S02	38089_1_331	ERR8772830	Carbapenem-S	-	Türkiye	TR17	369	TR82	41.3765	33.777000000000044	6	3	2019	Clinical sample	Urine	Ertapenem, Imipenem, Meropenem	EUCAST		<= 0.125	<=0.125	30			S	S	S	58	188437	B1	blaEC	none	none			none	none	none	none	none	none	none	none	none	none	none	none	none	none	none
TR17_S07	38089_1_250	ERR8772749	Carbapenem-S	-	Türkiye	TR17	369	TR82	41.3765	33.777000000000044	8	4	2019	Clinical sample	Urine	Ertapenem, Imipenem, Meropenem	EUCAST		<= 0.125	<=0.125	30			S	S	S	7036	188416	A	blaEC	none	none			none	none	none	none	none	none	none	none	none	none	none	none	none	none	none
TR18_R03	38089_2_74	ERR8772925	Carbapenem-R/I	-	Türkiye	TR18	428	TR83	40.3265	36.553999999999974	3	4	2019	Clinical sample	Urine	Ertapenem, Imipenem, Meropenem	EUCAST		4	8	22			R	I	I	10	188492	A	blaEC	blaDHA-1	blaDHA-1		DHA-1	none	qnrB4	none	none	none	none	none	none	none	none	none	none	none	none	none
TR18_S01	38089_2_78	ERR8772929	Carbapenem-S	-	Türkiye	TR18	428	TR83	40.3265	36.553999999999974	20	3	2019	Clinical sample	Urine	Ertapenem, Imipenem, Meropenem	EUCAST		0.125	0.125	30			S	S	S	131	188466	B2	blaEC;blaTEM-1	blaCTX-M-15	blaCTX-M-15	CTX-M-15		none	gyrA_D87N;gyrA_S83L;parC_E84V;parC_S80I;parE_I529L	aac(6')-Ib-cr5	none	none	none	none	none	none	none	none	none	none	none	none
TR18_S03	38089_2_98	ERR8772933	Carbapenem-S	-	Türkiye	TR18	428	TR83	40.3265	36.553999999999974	22	3	2019	Clinical sample	Urine	Ertapenem, Imipenem, Meropenem	EUCAST		0.125	0.125	32			S	S	S	131	188478	B2	blaEC	blaCTX-M-27	blaCTX-M-27	CTX-M-27		none	gyrA_D87N;gyrA_S83L;parC_E84V;parC_S80I;parE_I529L	none	none	none	none	none	none	none	none	none	none	none	none	none
TR18_S04	38089_2_76	ERR8772927	Carbapenem-S	-	Türkiye	TR18	428	TR83	40.3265	36.553999999999974	20	3	2019	Clinical sample	Urine	Ertapenem, Imipenem, Meropenem	EUCAST		0.125	0.125	30			S	S	S	69	188476	D	blaEC	none	none			none	none	none	none	none	none	none	none	none	none	none	none	aadA5	none	none
TR18_S06	38089_1_212	ERR8772711	Carbapenem-S	-	Türkiye	TR18	428	TR83	40.3265	36.553999999999974	21	3	2019	Clinical sample	Urine	Ertapenem, Imipenem, Meropenem	EUCAST		0.125	0.125	32			S	S	S	34	188417	A	blaEC	none	none			none	none	none	none	none	none	none	none	none	none	none	none	none	none	none
TR18_S07	38089_2_129	ERR8772948	Carbapenem-S	-	Türkiye	TR18	428	TR83	40.3265	36.553999999999974	29	3	2019	Clinical sample	Urine	Ertapenem, Imipenem, Meropenem	EUCAST		0.125	0.125	30			S	S	S	69	188457	D	blaEC	blaCTX-M-15	blaCTX-M-15	CTX-M-15		none	qnrS1	none	none	none	none	none	none	none	none	none	none	none	none	none
TR18_S08	38089_1_150	ERR8772649	Carbapenem-S	-	Türkiye	TR18	428	TR83	40.3265	36.553999999999974	29	3	2019	Clinical sample	Urine	Ertapenem, Imipenem, Meropenem	EUCAST		0.125	0.125	35			S	S	S	1993	188394	B2	blaEC	none	none			none	gyrA_S83L	none	marR_S3N	none	none	none	none	none	none	none	none	none	none	none
TR18_S10	38089_2_133	ERR8772952	Carbapenem-S	-	Türkiye	TR18	428	TR83	40.3265	36.553999999999974	3	4	2019	Clinical sample	Urine	Ertapenem, Imipenem, Meropenem	EUCAST		0.125	0.125	32			S	S	S	88	188458	C	blaEC	none	none			none	none	none	none	none	none	none	none	none	none	none	none	none	none	none
TR20_R02	38089_1_2	ERR8772501	Carbapenem-R/I	-	Türkiye	TR20	64	TR72	39.7504	37.0145	19	3	2019	Clinical sample	Urine	Ertapenem	EUCAST		4	2	14			R	I	S	227	188427	A	blaEC	blaCTX-M-15	blaCTX-M-15	CTX-M-15		blaOXA-48	qnrS1	none	none	none	none	none	none	none	none	none	none	aadA5	none	none
TR20_R06	38089_2_7	ERR8772890	Carbapenem-R/I	-	Türkiye	TR20	64	TR72	39.7504	37.0145	29	3	2019	Clinical sample	Blood	Ertapenem	EUCAST		4	8	15			R	I	I	410	188472	C	blaEC	none	none			blaOXA-48	gyrA_D87N;gyrA_S83L;parC_S80I;parE_S458A;qnrS1	none	none	none	none	none	none	none	none	none	none	none	none	none
TR20_S02	37775_1_96	ERR8771723	Carbapenem-S	-	Türkiye	TR20	64	TR72	39.7504	37.0145	17	3	2019	Clinical sample	Urine	Ertapenem, Imipenem, Meropenem	EUCAST		<= 0.125	<= 0.125	30			S	S	S	216	188338	A	none	none	none			none	none	none	none	none	none	none	none	none	none	none	none	none	none	none
TR20_S06	38089_2_15	ERR8772898	Carbapenem-S	-	Türkiye	TR20	64	TR72	39.7504	37.0145	13	3	2019	Clinical sample	Blood	Ertapenem, Imipenem, Meropenem	EUCAST		0.125	0.125	26			S	S	S	1858	188491	B2	none	blaEC-5	none			none	none	none	marR_S3N	none	none	none	none	none	none	none	none	none	none	none
TR20_S07	38089_2_37	ERR8772904	Carbapenem-S	-	Türkiye	TR20	64	TR72	39.7504	37.0145	2	3	2019	Clinical sample	Urine	Ertapenem, Imipenem, Meropenem	EUCAST		0.125	0.125	30			S	S	S	120	188473	A	blaEC	none	none			none	none	none	none	none	none	none	none	none	none	none	none	none	none	none
TR21_S03	38089_1_220	ERR8772719	Carbapenem-S	-	Türkiye	TR21	370	TR90	41.0059	39.71810000000005	19	3	2019	Clinical sample	Urine	Ertapenem, Imipenem, Meropenem	EUCAST		<= 0.125	<=0.125	34			S	S	S	69	188428	D	blaEC	blaCMY-4	blaCMY-4		CMY-4	none	gyrA_S83L	none	none	none	none	none	none	none	none	none	none	aph(3'')-Ib	none	none
TR21_S04	38089_2_10	ERR8772893	Carbapenem-S	-	Türkiye	TR21	370	TR90	41.0059	39.71810000000005	19	3	2019	Clinical sample	Urine	Ertapenem, Imipenem, Meropenem	EUCAST		<= 0.125	<=0.125	30			S	S	S	3268	188459	D	blaEC	blaCTX-M-15	blaCTX-M-15	CTX-M-15		none	qnrS1	none	none	none	none	none	none	none	none	none	none	none	none	none
TR21_S10	40660_1_32	ERR8774239	Carbapenem-S	-	Türkiye	TR21	370	TR90	41.0059	39.71810000000005	20	3	2019	Clinical sample	Aspirates	Ertapenem, Imipenem, Meropenem	EUCAST		<= 0.125	<=0.125	30			S	S	S	73	188630	B2	none	blaEC-5	none			none	none	none	none	none	none	none	none	none	none	none	none	none	none	none
TR22_R03	38089_1_213	ERR8772712	Carbapenem-R/I	-	Türkiye	TR22	312	TRC1	37.0612	37.37930000000006	7	6	2019	Clinical sample	Urine	Ertapenem, Imipenem, Meropenem	EUCAST		0.25	0.25	13			R	S	S	410	188424	C	blaEC;blaTEM-1	blaCMY-2;blaCTX-M-15;blaOXA-1	blaCMY-2;blaCTX-M-15	CTX-M-15	CMY-2	blaOXA-181	gyrA_D87N;gyrA_S83L;parC_S80I;parE_S458A;qnrS1	aac(6')-Ib-cr5	none	aac(3)-IId	none	none	none	none	none	none	none	aadA5;aph(3'')-Ib;aph(6)-Id	none	none
TR22_S01	38089_2_263	ERR8772989	Carbapenem-S	-	Türkiye	TR22	312	TRC1	37.0612	37.37930000000006	4	5	2019	Clinical sample	Urine	Ertapenem, Imipenem, Meropenem	EUCAST		0.125	0.125	30			S	S	S	131	188469	B2	blaEC;blaTEM-1	blaCTX-M-15	blaCTX-M-15	CTX-M-15		none	none	none	none	none	none	none	none	none	none	none	none	none	none	none
TR22_S03	38089_2_269	ERR8772992	Carbapenem-S	-	Türkiye	TR22	312	TRC1	37.0612	37.37930000000006	4	5	2019	Clinical sample	Urine	Ertapenem, Imipenem, Meropenem	EUCAST		0.125	0.25	26			S	S	S	131	188470	B2	blaEC	blaCTX-M-15;blaOXA-1	blaCTX-M-15	CTX-M-15		none	gyrA_D87N;gyrA_S83L;parC_E84V;parC_S80I;parE_I529L	aac(6')-Ib-cr5	none	none	none	none	none	none	none	none	none	aadA5;aph(3'')-Ib;aph(6)-Id	none	none
TR22_S04	38089_2_112	ERR8772947	Carbapenem-S	-	Türkiye	TR22	312	TRC1	37.0612	37.37930000000006	7	5	2019	Clinical sample	Urine	Ertapenem, Imipenem, Meropenem	EUCAST		0.25	0.125	34			S	S	S	69	188452	D	blaEC;blaTEM-1	none	none			none	none	none	none	none	none	none	none	none	none	none	none	aph(3'')-Ib;aph(6)-Id	none	none
TR22_S05	38089_2_110	ERR8772945	Carbapenem-S	-	Türkiye	TR22	312	TRC1	37.0612	37.37930000000006	8	5	2019	Clinical sample	Urine	Ertapenem, Imipenem, Meropenem	EUCAST		0.125	2	30			S	S	S	131	188067	B2	blaEC	blaCTX-M-15;blaOXA-1	blaCTX-M-15	CTX-M-15		none	gyrA_D87N;gyrA_S83L;parC_E84V;parC_S80I;parE_I529L	aac(6')-Ib-cr5	none	none	none	none	none	none	none	none	none	aph(3'')-Ib;aph(6)-Id	none	none
TR22_S07	38089_2_104	ERR8772939	Carbapenem-S	-	Türkiye	TR22	312	TRC1	37.0612	37.37930000000006	28	5	2019	Clinical sample	Urine	Ertapenem, Imipenem, Meropenem	EUCAST		0.125	0.25	26			S	S	S	648	188447	F	blaEC;blaTEM-1	blaCTX-M-15;blaOXA-1	blaCTX-M-15	CTX-M-15		none	gyrA_D87N;gyrA_S83L;parC_S80I;parE_S458A	aac(6')-Ib-cr5	none	none	none	none	none	none	none	none	none	none	none	none
TR24_S05	40328_2_364	ERR8774148	Carbapenem-S	-	Türkiye	TR24	383	TRC3	37.324	40.72140000000002	23	4	2019	Clinical sample	Urine	Ertapenem, Imipenem, Meropenem	EUCAST		<= 0.125	<= 0.125	30			S	S	S	73	188555	B2	none	blaEC-5	none			none	none	none	none	none	none	none	none	none	none	none	none	none	none	none
TR26_S01	38089_2_257	ERR8772986	Carbapenem-S	-	Türkiye	TR26	243	TRB1	38.5084	43.37450000000001	2	4	2019	Clinical sample	Urine	Ertapenem, Imipenem, Meropenem	EUCAST		<= 0.125	<= 0.125	35			S	S	S	10	188494	A	blaEC	none	none			none	gyrA_D87N	none	none	none	none	none	none	none	none	none	none	none	none	none
TR26_S02	38089_1_329	ERR8772828	Carbapenem-S	-	Türkiye	TR26	243	TRB1	38.5084	43.37450000000001	2	4	2019	Clinical sample	Urine	Ertapenem, Imipenem, Meropenem	EUCAST		<= 0.125	<= 0.125	27			S	S	S	517	188442	B1	blaEC	blaCTX-M-15;blaOXA-1	blaCTX-M-15	CTX-M-15		none	none	aac(6')-Ib-cr5	none	none	none	none	none	none	none	none	none	aadA5;aph(3'')-Ib;aph(6)-Id	none	none
TR26_S03	38089_1_288	ERR8772787	Carbapenem-S	-	Türkiye	TR26	243	TRB1	38.5084	43.37450000000001	2	4	2019	Clinical sample	Urine	Ertapenem, Imipenem, Meropenem	EUCAST		<=0.125	<=0.125	34			S	S	S	130	188423	E	blaEC	none	none			none	parC_S57T	none	none	none	none	none	none	none	none	none	none	none	none	none
TR26_S09	40660_1_281	ERR8774719	Carbapenem-S	-	Türkiye	TR26	243	TRB1	38.5084	43.37450000000001	1	4	2019	Clinical sample	Urine	Ertapenem, Imipenem, Meropenem	EUCAST		0.125	0.125	30			S	S	S	131	188620	B2	blaEC	blaCTX-M-15;blaOXA-1	blaCTX-M-15	CTX-M-15		none	gyrA_D87N;gyrA_S83L;parC_E84V;parC_S80I;parE_I529L	aac(6')-Ib-cr5	none	none	none	none	none	none	none	none	none	aadA5	none	none
TR26_S10	38089_2_111	ERR8772946	Carbapenem-S	-	Türkiye	TR26	243	TRB1	38.5084	43.37450000000001	9	4	2019	Clinical sample	Urine	Ertapenem, Imipenem, Meropenem	EUCAST		<=0.125	<=0.125	32			S	S	S	73	188451	B2	blaTEM-1	blaEC-5	none			none	none	none	none	none	none	none	none	none	none	none	none	none	none	none
TR27_R07	38089_2_193	ERR8772970	Carbapenem-R/I	-	Türkiye	TR27	310	TRA1	39.9063	41.27279999999996	4	7	2019	Clinical sample	Urine	Ertapenem, Imipenem, Meropenem	EUCAST		8	16	6			R	R	R	38	188477	D	blaEC	blaCTX-M-27	blaCTX-M-27	CTX-M-27		blaOXA-244	none	none	none	none	none	none	none	none	none	none	none	aadA5;aph(3'')-Ib;aph(6)-Id	none	none
TR27_R08	38089_1_248	ERR8772747	Carbapenem-R/I	-	Türkiye	TR27	310	TRA1	39.9063	41.27279999999996	23	7	2019	Clinical sample	Urine	Ertapenem, Imipenem, Meropenem	EUCAST		128	>=128	6			R	R	R	361	188421	A	blaEC	blaCMY-42	blaCMY-42	CMY-42		blaNDM-5	gyrA_D87N;gyrA_S83L;parC_E84G;parC_S80I	none	none	none	none	none	none	none	none	none	none	aadA2	none	none
TR27_S07	38089_2_100	ERR8772935	Carbapenem-S	-	Türkiye	TR27	310	TRA1	39.9063	41.27279999999996	21	6	2019	Clinical sample	Urine	Ertapenem, Imipenem, Meropenem	EUCAST		0.125	0.125	25			S	S	S	405	188455	D	blaEC	blaCTX-M-15;blaOXA-1	blaCTX-M-15	CTX-M-15		none	gyrA_D87N;gyrA_S83L;parC_S80I;parE_S458A	aac(6')-Ib-cr5	none	aac(3)-IIe	none	none	none	none	none	none	none	aadA5	none	none
TR27_S08	38089_1_181	ERR8772680	Carbapenem-S	-	Türkiye	TR27	310	TRA1	39.9063	41.27279999999996	4	7	2019	Clinical sample	Urine	Ertapenem, Imipenem, Meropenem	EUCAST		0.125	0.125	30			S	S	S	10	188426	A	blaEC;blaTEM-1	none	none			none	none	none	none	none	none	aph(3')-Ia	none	none	none	none	none	aph(3'')-Ib;aph(6)-Id	none	none
TR27_S09	38089_1_179	ERR8772678	Carbapenem-S	-	Türkiye	TR27	310	TRA1	39.9063	41.27279999999996	11	7	2019	Clinical sample	Urine	Ertapenem, Imipenem, Meropenem	EUCAST		0.25	0.25	30			S	S	S	59	188436	F	blaEC	none	none			none	parE_I355T	none	none	none	none	none	none	none	none	none	none	none	none	none
UK01_R04	36773_1_182	ERR8771421	Carbapenem-R/I	-	United Kingdom	UK01	390	UKC1	54.5641	-1.3129199999999628	12	9	2019	Clinical sample	Urine	Ertapenem	EUCAST	2	1	0.125				R	S	S	38	188241	D	blaEC;blaOXA	blaCTX-M-27	blaCTX-M-27	CTX-M-27		blaOXA-1213	none	none	none	none	none	none	none	none	none	none	none	aadA5;aph(3'')-Ib;aph(6)-Id	none	none
UK01_S01	36773_1_154	ERR8771393	Carbapenem-S	Yes	United Kingdom	UK01	390	UKC1	54.5641	-1.3129199999999628	26	4	2019	Clinical sample	Blood	Ertapenem, Meropenem	EUCAST	<=0.125	0.125	<=0.06				S	S	S	73	188238	B2	none	blaEC-5	none			none	none	none	none	none	none	none	none	none	none	none	none	aadA1	none	none
UK01_S02	36773_1_156	ERR8771395	Carbapenem-S	-	United Kingdom	UK01	390	UKC1	54.5641	-1.3129199999999628	5	9	2019	Clinical sample	Urine	Ertapenem	EUCAST	<=0.125	0.25					S	S	Missing	131	188230	B2	blaEC;blaTEM-34	none	none			none	parE_I529L	none	none	aac(3)-IId	none	none	none	none	none	none	none	aadA2	none	none
UK01_S03	36773_1_178	ERR8771417	Carbapenem-S	-	United Kingdom	UK01	390	UKC1	54.5641	-1.3129199999999628	16	9	2019	Clinical sample	Blood	Ertapenem	EUCAST	<=0.125	0.25	<=0.06				S	S	S	131	188242	B2	blaEC;blaTEM-1	blaCTX-M-15;blaOXA-1	blaCTX-M-15	CTX-M-15		none	gyrA_D87N;gyrA_S83L;parC_E84V;parC_S80I;parE_I529L	aac(6')-Ib-cr5	none	none	none	none	none	none	none	none	none	aph(3'')-Ib;aph(6)-Id	none	none
UK01_S04	36773_1_158	ERR8771397	Carbapenem-S	-	United Kingdom	UK01	390	UKC1	54.5641	-1.3129199999999628	13	9	2019	Clinical sample	Aspirates	Ertapenem, Meropenem	EUCAST	<=0.125	1	<=0.06				S	S	S	156	188063	B1	blaEC;blaTEM-1	blaDHA-1	blaDHA-1		DHA-1	none	qnrB4	none	soxS_A12S	none	none	none	none	none	none	none	none	none	none	none
UK02_S08	36773_1_278	ERR8771517	Carbapenem-S	-	United Kingdom	UK02	384	UKC2	54.9771	-1.6142099999999573	6	8	2019	Clinical sample	Urine	Ertapenem	EUCAST	<=0.125	0.25	<=0.06				S	S	S	491	188249	B2	blaEC;blaTEM-1	none	none			none	none	none	none	none	none	none	none	none	none	none	none	aadA1	none	none
UK05_R07	40328_1_157	ERR8773174	Carbapenem-R/I	-	United Kingdom	UK05	407	UKD3	53.5415797	-2.1147831	19	5	2019	Screening sample	Unknown	Ertapenem, Meropenem	EUCAST	>16	16					R	R	Missing	361	188485	A	blaEC	blaCMY-42	blaCMY-42	CMY-42		blaNDM-5	gyrA_D87N;gyrA_S83L;parC_E84G;parC_S80I	none	none	none	none	none	none	none	none	none	none	aadA2	none	none
UK05_S01	36773_1_277	ERR8771516	Carbapenem-S	-	United Kingdom	UK05	407	UKD3	53.5415797	-2.1147831	20	5	2019	Clinical sample	Wound swabs	Ertapenem, Meropenem	EUCAST	<=0.125	0.25	<=0.06				S	S	S	73	188251	B2	none	blaEC-5	none			none	none	none	none	none	none	none	none	none	none	none	none	none	none	none
UK05_S07	36773_1_122	ERR8771361	Carbapenem-S	-	United Kingdom	UK05	407	UKD3	53.5415797	-2.1147831	20	5	2019	Clinical sample	Blood	Ertapenem, Meropenem	EUCAST	<=0.125	0.5					S	S	Missing	131	188226	B2	blaEC	blaCTX-M-15;blaOXA-1	blaCTX-M-15	CTX-M-15		none	gyrA_D87N;gyrA_S83L;parC_E84V;parC_S80I;parE_I529L	aac(6')-Ib-cr5	none	aac(3)-IIe	none	none	none	none	none	none	none	none	none	none
UK05_S08	36773_1_120	ERR8771359	Carbapenem-S	-	United Kingdom	UK05	407	UKD3	53.5415797	-2.1147831	20	8	2019	Clinical sample	Reproductive tract samples	Ertapenem, Meropenem	EUCAST	<=0.125	0.5					S	S	Missing	12856	188225	B2	none	blaEC-5	none			none	none	none	none	none	none	none	none	none	none	none	none	none	none	none
UK07_R09	36773_1_88	ERR8771327	Carbapenem-R/I	-	United Kingdom	UK07	269	UKD6	53.3409714	-3.0500916	15	9	2019	Screening sample	Unknown	Ertapenem	EUCAST	2	2					R	S	Missing	6206	188297	B1	blaEC	none	none			blaOXA-48	none	none	none	none	none	none	none	none	none	none	none	none	none	none
UK07_R10	40328_1_87	ERR8773104	Carbapenem-R/I	-	United Kingdom	UK07	269	UKD6	53.3409714	-3.0500916	12	9	2019	Clinical sample	Urine	Ertapenem	EUCAST	4	0.5	0.5				R	S	S	131	188529	B2	blaEC	blaCTX-M-27	blaCTX-M-27	CTX-M-27		none	gyrA_D87N;gyrA_S83L;parC_E84V;parC_S80I;parE_I529L	none	none	none	none	none	none	none	none	none	none	aph(3'')-Ib;aph(6)-Id	none	none
UK07_S09	36773_1_319	ERR8771558	Carbapenem-S	-	United Kingdom	UK07	269	UKD6	53.3409714	-3.0500916	17	9	2019	Clinical sample	Urine	Ertapenem, Meropenem	EUCAST	<=0.125	0.25					S	S	Missing	73	188263	B2	none	blaEC-5	none			none	none	none	none	none	none	none	none	none	none	none	none	aadA1	none	none
UK07_S10	36773_1_339	ERR8771578	Carbapenem-S	Yes	United Kingdom	UK07	269	UKD6	53.3409714	-3.0500916	14	9	2019	Clinical sample	Urine	Ertapenem, Meropenem	EUCAST	<=0.125	0.25	<=0.06				S	S	S	131	188261	B2	blaEC	none	none			none	gyrA_D87N;gyrA_S83L;parC_E84V;parC_S80I;parE_I529L	none	none	none	none	none	none	none	none	none	none	aadA5	none	none
UK08_R01	36773_1_337	ERR8771576	Carbapenem-R/I	Yes	United Kingdom	UK08	265	UKD7	53.4054719	-2.9805392	20	4	2019	Screening sample	Other	Ertapenem, Meropenem	EUCAST	>16	64	>32				R	R	R	648	188267	F	blaEC;blaTEM-1	blaCTX-M-15;blaOXA-1	blaCTX-M-15	CTX-M-15		blaNDM-5	gyrA_D87N;gyrA_S83L;parC_S80I;parE_S458A	aac(6')-Ib-cr5	none	aac(3)-IIe	none	none	none	none	none	none	none	aadA5	none	none
UK08_S01	36773_1_309	ERR8771548	Carbapenem-S	-	United Kingdom	UK08	265	UKD7	53.4054719	-2.9805392	20	4	2019	Clinical sample	Urine	Ertapenem	EUCAST	<=0.125	0.25	<=0.060				S	S	S	95	188254	B2	blaEC	none	none			none	none	none	marR_S3N	none	none	none	none	none	none	none	none	none	none	none
UK11_R01	40328_1_151	ERR8773168	Carbapenem-R/I	-	United Kingdom	UK11	174	UKE3	53.3806626	-1.4702278	15	7	2019	Clinical sample	Blood	Meropenem	EUCAST	>16	16	32				R	R	R	361	188487	A	blaEC;blaOXA	blaCMY-145	blaCMY-145		CMY-145	blaNDM-5	gyrA_D87N;gyrA_S83L;parC_S80I;parE_S458A;qepA8	none	none	none	none	none	none	none	none	none	none	aadA1;aadA2	none	none
UK11_R02	36773_1_283	ERR8771522	Carbapenem-R/I	-	United Kingdom	UK11	174	UKE3	53.3806626	-1.4702278	27	9	2019	Screening sample	Unknown	Meropenem	EUCAST	>16	32	>32				R	R	R	648	188253	F	blaEC;blaTEM-1	blaCTX-M-15;blaOXA-1	blaCTX-M-15	CTX-M-15		blaNDM-5	gyrA_D87N;gyrA_S83L;parC_S80I;parE_S458A	aac(6')-Ib-cr5	none	aac(3)-IIe	none	none	none	none	none	none	none	none	none	none
UK11_S01	35876_1_254	ERR7734854	Carbapenem-S	-	United Kingdom	UK11	174	UKE3	53.3806626	-1.4702278	16	7	2019	Clinical sample	Aspirates	Meropenem	EUCAST	<=0.125	0.125	<=0.06				S	S	S	73	188161	B2	blaTEM-1	ampC_T-32A;blaEC-5	ampC_T-32A			none	parC_S57T	none	none	none	none	none	none	none	none	none	none	none	none	none
UK11_S02	35876_2_370	ERR7735347	Carbapenem-S	-	United Kingdom	UK11	174	UKE3	53.3806626	-1.4702278	25	9	2019	Clinical sample	Blood	Meropenem	EUCAST	<=0.125	0.125	<=0.06				S	S	S	12855	188215	B1	blaEC	none	none			none	none	none	none	none	none	none	none	none	none	none	none	none	none	none
UK12_R02	36773_1_5	ERR8771244	Carbapenem-R/I	-	United Kingdom	UK12	158	UKE4	53.7974	-1.5437899999999445	2	5	2019	Clinical sample	Aspirates	Ertapenem, Imipenem, Meropenem	EUCAST	4	8	2				R	R	S	11240	188702	B2	blaEC;blaTEM-1	none	none			blaKPC-2	gyrA_S83L	none	marR_S3N	none	none	none	none	none	none	none	none	none	none	none
UK12_R04	36773_1_7	ERR8771246	Carbapenem-R/I	-	United Kingdom	UK12	158	UKE4	53.7974	-1.5437899999999445	23	5	2019	Clinical sample	Urine	Ertapenem	EUCAST	8	0.5	1				R	S	S	131	188699	B2	blaEC;blaTEM-1	blaCTX-M-15	blaCTX-M-15	CTX-M-15		none	gyrA_D87N;gyrA_S83L;parC_E84V;parC_S80I;parE_I529L	none	none	aac(3)-IId	none	none	none	none	none	none	none	none	none	none
UK12_R05	35876_1_250	ERR7734850	Carbapenem-R/I	-	United Kingdom	UK12	158	UKE4	53.7974	-1.5437899999999445	28	5	2019	Clinical sample	Lower respiratory tract specimens	Ertapenem, Imipenem, Meropenem	EUCAST	16	16	8				R	R	I	1284	188156	A	blaEC	blaCTX-M-15;blaOXA-1	blaCTX-M-15	CTX-M-15		blaNDM-5	gyrA_D87N;gyrA_S83L;parC_S80I;parE_S458A	aac(6')-Ib-cr5	none	aac(3)-IIe	none	none	none	none	none	none	none	aadA5	none	none
UK12_R06	35876_1_252	ERR7734852	Carbapenem-R/I	-	United Kingdom	UK12	158	UKE4	53.7974	-1.5437899999999445	30	5	2019	Clinical sample	Wound swabs	Ertapenem, Imipenem, Meropenem	EUCAST	16	16	8				R	R	I	1284	188144	A	blaEC	blaCTX-M-15;blaOXA-1	blaCTX-M-15	CTX-M-15		blaNDM-5	gyrA_D87N;gyrA_S83L;parC_S80I;parE_S458A	aac(6')-Ib-cr5	none	aac(3)-IIe	none	none	none	none	none	none	none	aadA5	none	none
UK12_R08	35876_2_10	ERR7734987	Carbapenem-R/I	-	United Kingdom	UK12	158	UKE4	53.7974	-1.5437899999999445	12	7	2019	Clinical sample	Urine	Ertapenem, Imipenem, Meropenem	EUCAST	1	1	0.125				R	S	S	224	188177	B1	blaEC;blaTEM-1	blaCTX-M-15	blaCTX-M-15	CTX-M-15		blaOXA-244	gyrA_D87N;gyrA_S83L;parC_S80I;parE_S458A;qepA4;qnrS1	none	none	none	none	none	none	none	none	none	none	aadA2	none	none
UK12_R10	40328_1_55	ERR8773072	Carbapenem-R/I	-	United Kingdom	UK12	158	UKE4	53.7974	-1.5437899999999445	20	8	2019	Clinical sample	Urine	Ertapenem	EUCAST	1	0.125	0.125				R	S	S	278	188512	B1	blaEC	blaCTX-M-15	blaCTX-M-15	CTX-M-15		none	gyrA_S83L	none	none	none	none	none	none	none	none	none	none	aph(6)-Id	none	none
UK12_S02	36773_1_22	ERR8771261	Carbapenem-S	-	United Kingdom	UK12	158	UKE4	53.7974	-1.5437899999999445	1	5	2019	Clinical sample	Other	Ertapenem, Meropenem	EUCAST	<=0.125	0.5	<=0.06				S	S	S	357	188240	B2	blaEC	none	none			none	none	none	none	none	none	none	none	none	none	none	none	none	none	none
UK12_S04	36773_1_24	ERR8771263	Carbapenem-S	-	United Kingdom	UK12	158	UKE4	53.7974	-1.5437899999999445	23	5	2019	Clinical sample	Urine	Ertapenem	EUCAST	<=0.125	0.125	<=0.060				S	S	S	404	188256	B2	none	blaEC-5	none			none	none	none	marR_S3N	none	none	none	none	none	none	none	none	aadA1	none	none
UK12_S05	35876_2_4	ERR7734981	Carbapenem-S	-	United Kingdom	UK12	158	UKE4	53.7974	-1.5437899999999445	27	5	2019	Clinical sample	Blood	Ertapenem, Meropenem	EUCAST	<=0.125	0.25	<=0.06				S	S	S	69	188700	D	blaEC;blaTEM-1	blaCTX-M-15	blaCTX-M-15	CTX-M-15		none	qnrB1	none	none	none	none	none	none	none	none	none	none	aph(3'')-Ib;aph(6)-Id	none	none
UK12_S06	36773_1_26	ERR8771265	Carbapenem-S	-	United Kingdom	UK12	158	UKE4	53.7974	-1.5437899999999445	30	5	2019	Clinical sample	Blood	Ertapenem, Meropenem	EUCAST	<=0.125	0.25	<=0.060				S	S	S	73	188274	B2	none	blaEC-5;blaOXA-1	none			none	none	none	none	none	none	none	none	none	none	none	none	aadA1	none	none
UK12_S08	36773_1_314	ERR8771553	Carbapenem-S	-	United Kingdom	UK12	158	UKE4	53.7974	-1.5437899999999445	15	7	2019	Clinical sample	Urine	Ertapenem	EUCAST	<=0.125	0.25	<=0.06				S	S	S	131	188260	B2	blaEC	blaCTX-M-27	blaCTX-M-27	CTX-M-27		none	gyrA_D87N;gyrA_S83L;parC_E84V;parC_S80I;parE_I529L	none	none	none	none	none	none	none	none	none	none	aadA5;aph(3'')-Ib;aph(6)-Id	none	none
UK12_S10	36773_1_316	ERR8771555	Carbapenem-S	-	United Kingdom	UK12	158	UKE4	53.7974	-1.5437899999999445	20	8	2019	Clinical sample	Urine	Ertapenem	EUCAST	<=0.125	0.25	<=0.06				S	S	S	95	188259	B2	blaEC	none	none			none	none	none	marR_S3N	none	none	none	none	none	none	none	none	none	none	none
UK13_R02	36773_1_320	ERR8771559	Carbapenem-R/I	-	United Kingdom	UK13	392	UKF1	52.9534161	-1.1492773	17	4	2019	Clinical sample	Wound swabs	Ertapenem	EUCAST	8	1	0.5				R	S	S	131	188275	B2	blaEC	blaCTX-M-27	blaCTX-M-27	CTX-M-27		blaOXA-232	gyrA_D87N;gyrA_S83L;parC_E84V;parC_S80I;parE_I529L	none	none	none	none	none	none	none	none	none	none	aadA5;aph(3'')-Ib;aph(6)-Id	none	none
UK13_R04	36773_1_352	ERR8771591	Carbapenem-R/I	-	United Kingdom	UK13	392	UKF1	52.9534161	-1.1492773	13	6	2019	Clinical sample	Urine	Ertapenem	EUCAST	16	0.5	1				R	S	S	38	188276	D	blaEC	blaCTX-M-15;blaOXA-1	blaCTX-M-15	CTX-M-15		none	gyrA_D87N;gyrA_S83L;parC_E84G;parC_S80I	aac(6')-Ib-cr5	none	aac(3)-IIe	none	none	none	none	none	none	none	aadA1	none	none
UK13_R05	36773_1_338	ERR8771577	Carbapenem-R/I	-	United Kingdom	UK13	392	UKF1	52.9534161	-1.1492773	13	8	2019	Clinical sample	Blood	Ertapenem	EUCAST	2	0.25	0.125				R	S	S	405	188272	D	blaEC	blaCMY-42;blaCTX-M-15;blaOXA-1	blaCMY-42;blaCTX-M-15	CMY-42; CTX-M-15		none	gyrA_D87N;gyrA_S83L;parC_S80I;parE_S458A	aac(6')-Ib-cr	none	aac(3)-IId	none	none	none	none	none	none	none	none	none	none
UK13_R06	35876_2_48	ERR7735025	Carbapenem-R/I	-	United Kingdom	UK13	392	UKF1	52.9534161	-1.1492773	11	9	2019	Screening sample	Urine	Ertapenem	EUCAST	8	0.5	0.5				R	S	S	38	188216	D	blaEC	blaCTX-M-27	blaCTX-M-27	CTX-M-27		blaOXA-244	none	none	none	none	none	none	none	none	none	none	none	aadA5;aph(3'')-Ib;aph(6)-Id	none	none
UK13_S02	35876_2_34	ERR7735011	Carbapenem-S	-	United Kingdom	UK13	392	UKF1	52.9534161	-1.1492773	17	4	2019	Clinical sample	Blood	Ertapenem	EUCAST	<=0.125	0.25	<=0.060				S	S	S	12	188208	B2	blaEC	none	none			none	none	none	none	none	none	none	none	none	none	none	none	none	none	none
UK13_S04	40328_1_127	ERR8773144	Carbapenem-S	-	United Kingdom	UK13	392	UKF1	52.9534161	-1.1492773	18	6	2019	Clinical sample	Blood	Ertapenem	EUCAST	<=0.125	1	<=0.06				S	S	S	10	188484	A	blaEC;blaTEM-1	blaCMY-4;blaDHA-1	blaCMY-4;blaDHA-1		CMY-4; DHA-1	none	qnrB4	none	none	none	none	none	none	none	none	none	none	aph(3'')-Ib;aph(6)-Id	none	none
UK13_S05	35876_2_36	ERR7735013	Carbapenem-S	-	United Kingdom	UK13	392	UKF1	52.9534161	-1.1492773	13	8	2019	Clinical sample	Urine	Ertapenem	EUCAST	<=0.125	0.25	<=0.06				S	S	S	117	188211	G	blaEC	none	none			none	gyrA_S83L	none	none	none	none	none	none	none	none	none	none	none	none	none
UK13_S06	35876_2_40	ERR7735017	Carbapenem-S	-	United Kingdom	UK13	392	UKF1	52.9534161	-1.1492773	12	9	2019	Screening sample	Urine	Ertapenem	EUCAST	<=0.125	0.25	0.060				S	S	S	12	188204	B2	blaEC	none	none			none	none	none	none	none	none	none	none	none	none	none	none	none	none	none
UK14_S02	36773_1_251	ERR8771490	Carbapenem-S	Yes	United Kingdom	UK14	391	UKF2	52.2385239	-0.902493				Unknown	Unknown	Unknown	Unknown	<=0.125	<=0.5	<=0.125				S	S	S	88	188062	C	blaEC;blaLAP-2	ampC_C-42T;blaCTX-M-191	ampC_C-42T;blaCTX-M-191	CTX-M-191		none	qnrS1	none	none	none	none	none	none	none	none	none	none	aph(3'')-Ib;aph(6)-Id	none	none
UK18_R05	40328_1_113	ERR8773130	Carbapenem-R/I	-	United Kingdom	UK18	195	UKG2	53.1969872	-2.6064793	30	4	2019	Clinical sample	Urine	Ertapenem	EUCAST	8	4	0.5				R	I	S	404	188481	B2	none	blaEC-5	none			none	none	none	marR_S3N	none	none	none	none	none	none	none	none	aadA1	none	none
UK18_S01	35876_2_74	ERR7735051	Carbapenem-S	-	United Kingdom	UK18	195	UKG2	53.1969872	-2.6064793	14	5	2019	Clinical sample	Urine	Ertapenem	EUCAST	<=0.125	0.25	<=0.06				S	S	S	10	188698	A	blaEC	none	none			none	none	none	none	none	none	none	none	none	none	none	none	none	none	none
UK18_S02	35876_2_76	ERR7735053	Carbapenem-S	-	United Kingdom	UK18	195	UKG2	53.1969872	-2.6064793	28	5	2019	Clinical sample	Urine	Ertapenem	EUCAST	<=0.125	0.25	<=0.06				S	S	S	73	188220	B2	none	blaEC-5	none			none	none	none	none	none	none	none	none	none	none	none	none	none	none	none
UK18_S03	40328_1_65	ERR8773082	Carbapenem-S	-	United Kingdom	UK18	195	UKG2	53.1969872	-2.6064793	1	5	2019	Clinical sample	Urine	Ertapenem	EUCAST	<=0.125	0.25	<=0.06				S	S	S	127	188516	B2	blaEC;blaTEM-1	none	none			none	none	none	marR_S3N	none	none	none	none	none	none	none	none	none	none	none
UK18_S04	40328_1_368	ERR8773390	Carbapenem-S	-	United Kingdom	UK18	195	UKG2	53.1969872	-2.6064793	21	5	2019	Clinical sample	Urine	Ertapenem	EUCAST	<=0.125	0.125	<=0.06				S	S	S	141	188514	B2	blaEC	none	none			none	none	none	marR_S3N	none	none	none	none	none	none	none	none	none	none	none
UK18_S05	35876_2_80	ERR7735057	Carbapenem-S	-	United Kingdom	UK18	195	UKG2	53.1969872	-2.6064793	29	4	2019	Clinical sample	Urine	Ertapenem	EUCAST	<=0.125	0.25	<=0.06				S	S	S	69	188223	D	blaEC;blaTEM-1	none	none			none	none	none	none	none	none	none	none	none	none	none	none	aph(3'')-Ib	none	basR_S39I
UK18_S06	35876_2_78	ERR7735055	Carbapenem-S	-	United Kingdom	UK18	195	UKG2	53.1969872	-2.6064793	13	6	2019	Clinical sample	Urine	Ertapenem	EUCAST	<=0.125	0.25	<=0.06				S	S	S	80	188222	B2	none	blaEC-5	none			none	none	none	none	none	none	none	none	none	none	none	none	none	none	none
UK18_S07	40328_1_17	ERR8773034	Carbapenem-S	-	United Kingdom	UK18	195	UKG2	53.1969872	-2.6064793	21	5	2019	Clinical sample	Urine	Ertapenem	EUCAST	<=0.125	0.5	<=0.06				S	S	S	420	188489	B2	blaEC	none	none			none	parE_D475E	none	marR_S3N	none	none	none	none	none	none	none	none	none	none	none
UK18_S08	40328_1_121	ERR8773138	Carbapenem-S	-	United Kingdom	UK18	195	UKG2	53.1969872	-2.6064793	20	5	2019	Clinical sample	Urine	Ertapenem	EUCAST	<=0.125	0.25	<=0.06				S	S	S	73	188479	B2	none	blaEC-5	none			none	none	none	none	none	none	none	none	none	none	none	none	none	none	none
UK18_S09	35876_2_352	ERR7735329	Carbapenem-S	-	United Kingdom	UK18	195	UKG2	53.1969872	-2.6064793	21	7	2019	Clinical sample	Urine	Ertapenem	EUCAST	0.25	0.5	<=0.06				S	S	S	73	188218	B2	none	blaEC-5	none			none	none	none	none	none	none	none	none	none	none	none	none	none	none	none
UK18_S10	35876_2_350	ERR7735327	Carbapenem-S	-	United Kingdom	UK18	195	UKG2	53.1969872	-2.6064793	20	7	2019	Clinical sample	Urine	Ertapenem	EUCAST	<=0.125	0.25	<=0.06				S	S	S	131	188214	B2	blaEC;blaTEM-1	none	none			none	gyrA_S83L;parE_I529L	none	none	none	none	none	none	none	none	none	none	none	none	none
UK21_R02	35876_2_348	ERR7735325	Carbapenem-R/I	Yes	United Kingdom	UK21	261	UKH1	52.203	0.13825099999996837				Unknown	Unknown	Unknown	Unknown	4	1	0.5				R	S	S	410	188064	C	blaEC	blaCMY-42;blaCTX-M-15;blaOXA-1	blaCMY-42;blaCTX-M-15	CMY-42; CTX-M-15		blaOXA-232	gyrA_D87N;gyrA_S83L;parC_S80I;parE_S458A	aac(6')-Ib-cr5	none	none	none	none	none	none	none	none	none	none	none	none
UK21_R03	35876_2_346	ERR7735323	Carbapenem-R/I	Yes	United Kingdom	UK21	261	UKH1	52.203	0.13825099999996837				Unknown	Unknown	Unknown	Unknown	4	1					R	S	Missing	410	188064	C	blaEC	blaCMY-42;blaCTX-M-15;blaOXA-1	blaCMY-42;blaCTX-M-15	CMY-42; CTX-M-15		blaOXA-232	gyrA_D87N;gyrA_S83L;parC_S80I;parE_S458A	aac(6')-Ib-cr5	none	none	none	none	none	none	none	none	none	none	none	none
UK22_R01	35876_1_246	ERR7734846	Carbapenem-R/I	-	United Kingdom	UK22	159	UKH2	51.9022	-0.20255999999994856	10	5	2019	Screening sample	Unknown	Ertapenem, Meropenem	EUCAST	1	1					R	S	Missing	224	188686	B1	blaEC;blaTEM-1	blaCTX-M-15;blaDHA-1	blaCTX-M-15;blaDHA-1	CTX-M-15	DHA-1	blaOXA-48	gyrA_D87N;gyrA_S83L;parC_S80I;parE_S458A;qnrB4	none	none	aac(3)-IId	none	none	none	none	none	none	none	aadA5	none	none
UK22_R03	36773_1_370	ERR8771609	Carbapenem-R/I	-	United Kingdom	UK22	159	UKH2	51.9022	-0.20255999999994856	21	6	2019	Screening sample	Unknown	Ertapenem, Meropenem	EUCAST	>16	8					R	R	Missing	167	188273	A	blaEC;blaTEM-1	blaCTX-M-15;blaOXA-1	blaCTX-M-15	CTX-M-15		blaNDM-5	gyrA_D87N;gyrA_S83L;parC_S80I;parE_S458A	aac(6')-Ib-cr5	none	none	none	none	none	none	none	none	none	aadA2;aph(3'')-Ib;aph(6)-Id	none	none
UK22_S01	36773_1_249	ERR8771488	Carbapenem-S	-	United Kingdom	UK22	159	UKH2	51.9022	-0.20255999999994856	19	5	2019	Clinical sample	Blood	Ertapenem, Meropenem	EUCAST	<=0.125	0.5					S	S	Missing	69	188246	D	blaEC	none	none			none	gyrA_S83L	none	none	none	none	none	none	none	none	none	none	none	none	none
UK22_S03	36773_1_310	ERR8771549	Carbapenem-S	-	United Kingdom	UK22	159	UKH2	51.9022	-0.20255999999994856	22	6	2019	Clinical sample	Blood	Ertapenem, Meropenem	EUCAST	<=0.125	0.25	<=0.06				S	S	S	104	188258	B2	blaTEM-1	blaEC-5	none			none	none	none	none	none	none	none	none	none	none	none	none	none	none	none
UK24_R02	36773_1_286	ERR8771525	Carbapenem-R/I	-	United Kingdom	UK24	193	UKI3	51.5538	-0.16694699999993645	20	5	2019	Screening sample	Urine	Imipenem	EUCAST	>16	16	32				R	R	R	167	188247	A	blaEC;blaTEM-1	blaCTX-M-15	blaCTX-M-15	CTX-M-15		blaNDM-5	gyrA_D87N;gyrA_S83L;parC_S80I;parE_S458A	none	none	none	none	none	rmtB1	none	none	none	none	aadA2	none	none
UK24_R04	36773_1_351	ERR8771590	Carbapenem-R/I	-	United Kingdom	UK24	193	UKI3	51.5538	-0.16694699999993645	2	5	2019	Screening sample	Urine	Ertapenem, Imipenem, Meropenem	EUCAST	4	4	0.5				R	I	S	410	188262	C	blaEC;blaTEM-1	blaCMY-42;blaOXA-1	blaCMY-42	CMY-42		blaOXA-181	gyrA_D87N;gyrA_S83L;parC_S80I;parE_S458A;qnrS1	aac(6')-Ib-cr5	none	aac(3)-IId	none	none	none	none	none	none	none	aadA5;aph(3'')-Ib;aph(6)-Id	none	none
UK24_R06	36773_1_62	ERR8771301	Carbapenem-R/I	-	United Kingdom	UK24	193	UKI3	51.5538	-0.16694699999993645	12	8	2019	Screening sample	Other	Ertapenem, Imipenem, Meropenem	EUCAST	>16	16	32				R	R	R	405	188283	D	blaEC;blaTEM-1	blaCTX-M-15	blaCTX-M-15	CTX-M-15		blaNDM-5	gyrA_D87N;gyrA_S83L;parC_S80I;parE_S458A	none	none	aac(3)-IId	none	none	rmtB1	none	none	none	none	aadA2;aph(3'')-Ib;aph(6)-Id	none	none
UK24_S02	35876_2_355	ERR7735332	Carbapenem-S	-	United Kingdom	UK24	193	UKI3	51.5538	-0.16694699999993645	20	5	2019	Clinical sample	Urine	Ertapenem, Imipenem, Meropenem	EUCAST	<=0.125	0.5	<=0.06				S	S	S	428	188210	B2	blaEC;blaTEM-1	none	none			none	gyrA_D87Y	none	none	none	none	none	none	none	none	none	none	none	none	none
UK24_S04	35876_2_112	ERR7735089	Carbapenem-S	-	United Kingdom	UK24	193	UKI3	51.5538	-0.16694699999993645	16	7	2019	Clinical sample	Urine	Ertapenem, Meropenem	EUCAST	<=0.125	0.5	0.25				S	S	S	141	188196	B2	blaEC	none	none			none	none	none	marR_S3N	none	none	none	none	none	none	none	none	none	none	none
UK24_S05	36773_1_372	ERR8771611	Carbapenem-S	Yes	United Kingdom	UK24	193	UKI3	51.5538	-0.16694699999993645	11	6	2019	Clinical sample	Urine	Ertapenem, Meropenem	EUCAST	<=0.125	0.5	<=0.06				S	S	S	127	188287	B2	blaEC;blaTEM-1	none	none			none	none	none	marR_S3N	none	none	none	none	none	none	none	none	aadA1	none	none
UK24_S06	36773_1_214	ERR8771453	Carbapenem-S	-	United Kingdom	UK24	193	UKI3	51.5538	-0.16694699999993645	14	8	2019	Clinical sample	Urine	Ertapenem, Imipenem, Meropenem	EUCAST	<=0.125	0.25	<=0.06				S	S	S	404	188252	B2	blaTEM-1	blaEC-5	none			none	none	none	marR_S3N	none	none	none	none	none	none	none	none	aadA2	none	none
UK26_R01	36773_1_210	ERR8771449	Carbapenem-R/I	-	United Kingdom	UK26	389	UKI5	51.5073	-0.1276470000000245	8	4	2019	Clinical sample	Urine	Ertapenem, Meropenem	EUCAST	>4	8	>16				R	R	R	167	188235	A	blaEC;blaTEM-1	none	none			blaNDM-5	gyrA_D87N;gyrA_S83L;parC_S80I;parE_S458A	none	none	none	none	none	rmtB1	none	none	none	none	aadA2;aph(3'')-Ib;aph(6)-Id	none	none
UK26_R06	36773_1_186	ERR8771425	Carbapenem-R/I	-	United Kingdom	UK26	389	UKI5	51.5073	-0.1276470000000245	30	7	2019	Clinical sample	Urine	Ertapenem, Meropenem	EUCAST	>16	64	>32				R	R	R	2083	188234	B1	blaEC;blaTEM-1	none	none			blaNDM-5	gyrA_D87N;gyrA_S83L;parC_S80I;parE_S458A	aac(6')-Ib-cr5	none	aac(3)-IId	none	none	none	none	none	none	none	aadA5;aph(3'')-Ib;aph(6)-Id	none	none
UK26_S01	35876_2_66	ERR7735043	Carbapenem-S	-	United Kingdom	UK26	389	UKI5	51.5073	-0.1276470000000245	6	4	2019	Clinical sample	Urine	Ertapenem, Meropenem	EUCAST	<=0.125	<=0.5	<=0.125				S	S	S	141	188209	B2	blaEC	none	none			none	none	none	marR_S3N	none	none	none	none	none	none	none	none	none	none	none
UK26_S06	36773_1_30	ERR8771269	Carbapenem-S	-	United Kingdom	UK26	389	UKI5	51.5073	-0.1276470000000245	6	8	2019	Clinical sample	Urine	Ertapenem, Meropenem	EUCAST	<=0.125	0.25	<=0.060				S	S	S	1064	188257	B2	none	blaEC-5	none			none	none	none	marR_S3N	none	none	none	none	none	none	none	none	none	none	none
UK30_R02	40328_1_59	ERR8773076	Carbapenem-R/I	-	United Kingdom	UK30	28	UKJ2	50.8220399	-0.1374061	29	5	2019	Screening sample	Other	Ertapenem, Meropenem	EUCAST	>16	32	>32				R	R	R	405	188521	D	blaEC;blaTEM-1	blaCTX-M-15;blaOXA-1	blaCTX-M-15	CTX-M-15		blaNDM-5;blaOXA-181	gyrA_D87N;gyrA_S83L;parC_S80I;parE_S458A;qnrS1	aac(6')-Ib-cr5	none	aac(3)-IId	none	none	none	none	none	none	none	aadA2;aadA5	none	none
UK30_S02	35876_2_134	ERR7735111	Carbapenem-S	-	United Kingdom	UK30	28	UKJ2	50.8220399	-0.1374061	29	5	2019	Clinical sample	Reproductive tract samples	Ertapenem, Meropenem	EUCAST	<=0.125	0.25	<=0.06				S	S	S	219	188180	E or cladeI	blaEC	none	none			none	none	none	none	none	none	none	none	none	none	none	none	none	none	none
UK30_S03	36773_1_256	ERR8771495	Carbapenem-S	-	United Kingdom	UK30	28	UKJ2	50.8220399	-0.1374061	28	5	2019	Clinical sample	Soft tissue samples	Ertapenem, Meropenem	EUCAST	<=0.125	0.5	<=0.06				S	S	S	428	188065	B2	blaEC;blaTEM-32	none	none			none	qnrS1	none	none	none	none	none	none	none	none	none	none	none	none	none
UK32_R02	36773_1_254	ERR8771493	Carbapenem-R/I	-	United Kingdom	UK32	330	UKJ3	51.262826	-1.0861976	3	7	2019	Screening sample	Other	Ertapenem	EUCAST	4	1	0.25				R	S	S	410	188070	C	blaEC;blaTEM-1	blaCMY-2;blaCTX-M-15;blaOXA-1	blaCMY-2;blaCTX-M-15	CTX-M-15	CMY-2	blaOXA-181	gyrA_D87N;gyrA_S83L;parC_S80I;parE_S458A;qnrS1	aac(6')-Ib-cr5	none	aac(3)-IId	none	none	none	none	none	none	none	aadA5;aph(3'')-Ib;aph(6)-Id	none	none
UK32_S02	40328_1_95	ERR8773112	Carbapenem-S	-	United Kingdom	UK32	330	UKJ3	51.262826	-1.0861976	2	7	2019	Clinical sample	Urine	Meropenem	EUCAST	<=0.125	0.25	<=0.06				S	S	S	136	188523	B2	blaEC	none	none			none	parE_D475E	none	none	none	none	none	none	none	none	none	none	none	none	none
UK33_R01	36773_1_244	ERR8771483	Carbapenem-R/I	-	United Kingdom	UK33	453	UKJ4	51.148555	0.8722566	8	5	2019	Clinical sample	Urine	Ertapenem, Imipenem, Meropenem	EUCAST	>16	32	32				R	R	R	1588	188236	D	blaEC	blaCTX-M-15	blaCTX-M-15	CTX-M-15		blaNDM-5	parE_I355T;qnrS1	none	none	none	none	none	none	none	none	none	none	aadA2	none	none
UK33_S01	36773_1_20	ERR8771259	Carbapenem-S	-	United Kingdom	UK33	453	UKJ4	51.148555	0.8722566	8	5	2019	Clinical sample	Urine	Ertapenem, Imipenem, Meropenem	EUCAST	<=0.125	0.25	<=0.060				S	S	S	95	188695	B2	blaEC;blaTEM-1	none	none			none	none	none	marR_S3N	none	none	none	none	none	none	none	none	none	none	none
UK33_S06	40660_2_197	ERR8774873	Carbapenem-S	-	United Kingdom	UK33	453	UKJ4	51.148555	0.8722566	12	6	2019	Clinical sample	Urine	Ertapenem, Imipenem, Meropenem	EUCAST	<=0.125	0.25	<=0.06				S	S	S	69	188668	D	blaEC;blaTEM-1	none	none			none	none	none	none	none	none	none	none	none	none	none	none	none	none	none
UK33_S08	36773_1_216	ERR8771455	Carbapenem-S	-	United Kingdom	UK33	453	UKJ4	51.148555	0.8722566	17	6	2019	Clinical sample	Urine	Ertapenem, Imipenem, Meropenem	EUCAST	<=0.125	0.25	<=0.06				S	S	S	141	188270	B2	blaEC	none	none			none	none	none	marR_S3N	none	none	none	none	none	none	none	none	none	none	none
UK38_R07	36773_1_128	ERR8771367	Carbapenem-R/I	-	United Kingdom	UK38	413	UKL1	51.6211	-3.9467799999999897	3	9	2019	Clinical sample	Urine	Ertapenem	EUCAST	2	0.25	<=0.06				R	S	S	4038	188231	B1	blaEC	ampC_C-42T	ampC_C-42T			none	none	none	none	none	none	none	none	none	none	none	none	none	none	none
UK39_R01	40328_1_29	ERR8773046	Carbapenem-R/I	-	United Kingdom	UK39	437	UKL2	51.4816546	-3.1791934	24	4	2019	Clinical sample	Urine	Ertapenem	EUCAST	8	0.5	2				R	S	S	131	188517	B2	blaEC	blaCTX-M-15;blaOXA-1	blaCTX-M-15	CTX-M-15		none	gyrA_D87N;gyrA_S83L;parC_E84V;parC_S80I;parE_I529L	aac(6')-Ib-cr5	none	none	none	none	none	none	none	none	none	aadA5;aph(3'')-Ib	none	none
UK39_R05	35876_2_104	ERR7735081	Carbapenem-R/I	-	United Kingdom	UK39	437	UKL2	51.4816546	-3.1791934	5	8	2019	Clinical sample	Urine	Ertapenem	EUCAST	2	0.25	0.125				R	S	S	38	188175	D	blaEC	blaCTX-M-27	blaCTX-M-27	CTX-M-27		blaOXA-244	none	none	none	none	none	none	none	none	none	none	none	aadA5;aph(3'')-Ib;aph(6)-Id	none	none
UK39_R06	36773_1_60	ERR8771299	Carbapenem-R/I	Yes	United Kingdom	UK39	437	UKL2	51.4816546	-3.1791934	7	8	2019	Clinical sample	Wound swabs	Ertapenem	EUCAST	1	0.5	0.25				R	S	S	155	188284	B1	blaEC	none	none			blaOXA-181	qnrS1	none	none	none	none	none	none	none	none	none	none	none	none	none
UK39_R07	36773_1_58	ERR8771297	Carbapenem-R/I	-	United Kingdom	UK39	437	UKL2	51.4816546	-3.1791934	28	5	2019	Screening sample	Other	Imipenem, Meropenem	EUCAST	>16	32	>32				R	R	R	648	188285	F	blaEC;blaTEM-1	blaCTX-M-15;blaOXA-1	blaCTX-M-15	CTX-M-15		blaNDM-5	gyrA_D87N;gyrA_S83L;parC_S80I;parE_S458A	aac(6')-Ib-cr5	none	aac(3)-IIe	none	none	none	none	none	none	none	aadA5	none	none
UK39_R08	40328_1_19	ERR8773036	Carbapenem-R/I	Yes	United Kingdom	UK39	437	UKL2	51.4816546	-3.1791934	19	6	2019	Screening sample	Other	Ertapenem	EUCAST	2	0.25	0.125				R	S	S	5954	188497	D	blaEC;blaTEM-1	blaCMY-42;blaCTX-M-15;blaOXA-1	blaCMY-42;blaCTX-M-15	CMY-42; CTX-M-15		none	gyrA_D87N;gyrA_S83L;parC_S80I;parE_S458A	aac(6')-Ib-cr5	none	none	none	none	none	none	none	none	none	aadA5;aph(3'')-Ib;aph(6)-Id	none	none
UK39_R10	35876_2_98	ERR7735075	Carbapenem-R/I	-	United Kingdom	UK39	437	UKL2	51.4816546	-3.1791934	5	9	2019	Screening sample	Other	Ertapenem, Imipenem, Meropenem	EUCAST	>16	16	16				R	R	R	46	188233	A	blaEC	blaCTX-M-15	blaCTX-M-15	CTX-M-15		blaNDM-5	gyrA_D87N;gyrA_S83L;parC_S57T;parC_S80I	none	none	none	none	none	none	none	none	none	none	none	none	none
UK39_S01	35876_2_102	ERR7735079	Carbapenem-S	-	United Kingdom	UK39	437	UKL2	51.4816546	-3.1791934	24	4	2019	Clinical sample	Blood	Ertapenem, Imipenem, Meropenem	EUCAST	<=0.125	0.25	<=0.06				S	S	S	405	188178	D	blaEC;blaTEM-1	none	none			none	gyrA_D87N;gyrA_S83L;parC_S80I;parE_L416F	none	none	aac(3)-IId	none	none	none	none	none	none	none	aadA5;aph(3'')-Ib;aph(6)-Id	none	none
UK39_S05	40328_1_123	ERR8773140	Carbapenem-S	-	United Kingdom	UK39	437	UKL2	51.4816546	-3.1791934	5	8	2019	Clinical sample	Blood	Ertapenem, Imipenem, Meropenem	EUCAST	<=0.125	0.25	<=0.06				S	S	S	410	188483	C	blaEC	none	none			none	gyrA_D87N;gyrA_S83L;parC_S80I;parE_S458A	none	none	none	none	none	none	none	none	none	none	none	none	none
UK39_S06	36773_1_348	ERR8771587	Carbapenem-S	-	United Kingdom	UK39	437	UKL2	51.4816546	-3.1791934	7	8	2019	Clinical sample	Blood	Ertapenem, Imipenem, Meropenem	EUCAST	<=0.125	0.25	<=0.06				S	S	S	131	188265	B2	blaEC	blaCTX-M-15;blaOXA-1	blaCTX-M-15	CTX-M-15		none	gyrA_D87N;gyrA_S83L;parC_E84V;parC_S80I;parE_I529L	none	none	none	none	none	none	none	none	none	none	aadA5;aph(3'')-Ib	none	none
UK71_R01	36773_1_350	ERR8771589	Carbapenem-R/I	-	United Kingdom	UK71	385	UKM2	56.4606	-2.9701900000000023	18	6	2019	Screening sample	Unknown	Ertapenem, Meropenem	EUCAST	>4	8	>16				R	R	R	617	188271	A	blaEC;blaTEM-1	blaCMY-42	blaCMY-42	CMY-42		blaNDM-5	gyrA_D87N;gyrA_S83L;parC_S80I;parE_S458A	none	none	none	none	none	none	none	none	none	none	aadA2	none	none
UK71_R02	40660_2_205	ERR8774877	Carbapenem-R/I	-	United Kingdom	UK71	385	UKM2	56.4606	-2.9701900000000023	15	8	2019	Screening sample	Unknown	Meropenem	EUCAST	1	8	1				R	R	S	453	188658	B1	blaEC;blaTEM-1	none	none			blaOXA-48	none	none	none	none	none	none	none	none	none	none	none	aph(3'')-Ib;aph(6)-Id	none	none
[truncated: 25 more columns]
